# Supplementary material for: Building genomic resources to facilitate the study and use of Solanum microdontum, a wild relative of cultivated potato
Source: G3 (Bethesda). 2025 Oct 23;16(1):jkaf253. doi: 10.1093/g3journal/jkaf253 (PMC12774605; doi:10.1093/g3journal/jkaf253)
Supplement: jkaf253_Supplementary_Data [file jkaf253_supplementary_data.zip]

Archive with 19 entries (19 files):
- Supplemental_Figure_1_G3-2025-406174.png
- Supplemental_Figure_2_G3-2025-406174.png
- Supplemental_Figure_3_G3-2025-406174.png
- Supplemental_Figure_4_G3-2025-406174.png
- Supplemental_Figure_5_G3-2025-406174.png
- Supplemental_Figure_6_G3-2025-406174.png
- Supplemental_Figure_and_Table_Legends_G3-2025-406174.docx
- Supplemental_Table_10_G3-2025-406174.xlsx
- Supplemental_Table_11_G3-2025-406174.xlsx
- Supplemental_Table_12_G3-2025-406174.xlsx
- Supplemental_Table_1_G3-2025-406174.xlsx
- Supplemental_Table_2_G3-2025-406174.xlsx
- Supplemental_Table_3_G3-2025-406174.xlsx
- Supplemental_Table_4_G3-2025-406174.xlsx
- Supplemental_Table_5_G3-2025-406174.xlsx
- Supplemental_Table_6_G3-2025-406174.xlsx
- Supplemental_Table_7_G3-2025-406174.xlsx
- Supplemental_Table_8_G3-2025-406174.xlsx
- Supplemental_Table_9_G3-2025-406174.xlsx
