# Supplementary material for: Building genomic resources to facilitate the study and use of Solanum microdontum, a wild relative of cultivated potato
Source: G3 (Bethesda). 2025 Oct 23;16(1):jkaf253. doi: 10.1093/g3journal/jkaf253 (PMC12774605; doi:10.1093/g3journal/jkaf253)
Supplement: jkaf253_Supplementary_Data [file jkaf253_supplementary_data.zip › Supplemental_Table_10_G3-2025-406174.xlsx]

## Sheet: TableS10
Supplementary Table S10: Species comparison of NLR gene prediction ability
Species	Cultivar or line	Previously identified NLR genes	NLR genes predicted
Arabidopsis thaliana	Col-0	206	196
Solanum lycopersicum	Heinz 1706	365	282
Solanum tuberosum	DM (v6.2)	755	743
Solanum tuberosum	Atlantic	n/a	741
Solanum microdontum	PI 595506	n/a	1187
