# Supplementary material for: Building genomic resources to facilitate the study and use of Solanum microdontum, a wild relative of cultivated potato
Source: G3 (Bethesda). 2025 Oct 23;16(1):jkaf253. doi: 10.1093/g3journal/jkaf253 (PMC12774605; doi:10.1093/g3journal/jkaf253)
Supplement: jkaf253_Supplementary_Data [file jkaf253_supplementary_data.zip › Supplemental_Table_11_G3-2025-406174.xlsx]

## Sheet: TableS11
Supplementary Table S11: Location of NLR genes predicted by NLR-Annotator in S. microdontum
Chromosome	Name	Description	Predicted start position	Predicted stop position	Strand	NLR protein motifs, in order of appearance (refer to Steuernagel 2020 Plant Physiology)
chr01	chr01_nlr1	CC-NBARC-LRR	5205063	5208474	+	motif_17,motif_16,motif_1,motif_6,motif_6,motif_4,motif_4,motif_5,motif_5,motif_5,motif_10,motif_10,motif_10,motif_3,motif_3,motif_3,motif_12,motif_12,motif_12,motif_2,motif_2,motif_2,motif_8,motif_8,motif_7,motif_9,motif_11,motif_11,motif_11,motif_11,motif_11,motif_11,motif_11,motif_11,motif_11,motif_11,motif_11,motif_11,motif_11,motif_11
chr01	chr01_nlr2	TIR	8736042	8736402	+	motif_18,motif_15,motif_13
chr01	chr01_nlr3	TIR	8767598	8767961	+	motif_18,motif_15,motif_13
chr01	chr01_nlr4	TIR-NBARC-LRR	8837663	8840708	+	motif_18,motif_15,motif_13,motif_1,motif_4,motif_4,motif_5,motif_5,motif_5,motif_10,motif_10,motif_10,motif_3,motif_3,motif_12,motif_7,motif_11,motif_11,motif_11,motif_9,motif_11
chr01	chr01_nlr5	TIR-NBARC-LRR	8846409	8849872	+	motif_18,motif_15,motif_13,motif_1,motif_4,motif_4,motif_5,motif_5,motif_5,motif_10,motif_10,motif_10,motif_3,motif_3,motif_12,motif_7,motif_11,motif_11,motif_11,motif_9,motif_11
chr01	chr01_nlr6	TIR-NBARC-LRR	8859945	8863403	+	motif_18,motif_15,motif_13,motif_1,motif_4,motif_4,motif_5,motif_5,motif_5,motif_10,motif_10,motif_10,motif_3,motif_3,motif_12,motif_7,motif_11,motif_11,motif_11,motif_9,motif_11
chr01	chr01_nlr7	TIR-NBARC-LRR	8870241	8873856	+	motif_18,motif_15,motif_13,motif_1,motif_4,motif_4,motif_5,motif_5,motif_5,motif_10,motif_10,motif_10,motif_3,motif_3,motif_12,motif_7,motif_11,motif_11,motif_11,motif_11,motif_9,motif_11
chr01	chr01_nlr8	TIR-NBARC-LRR	8883037	8886451	+	motif_18,motif_15,motif_13,motif_1,motif_4,motif_4,motif_5,motif_5,motif_5,motif_10,motif_10,motif_10,motif_3,motif_3,motif_12,motif_7,motif_11,motif_11,motif_11,motif_9,motif_11,motif_11
chr01	chr01_nlr9	TIR-NBARC-LRR	8900806	8904505	+	motif_18,motif_15,motif_13,motif_1,motif_4,motif_4,motif_5,motif_5,motif_5,motif_10,motif_10,motif_10,motif_3,motif_3,motif_12,motif_7,motif_11,motif_11,motif_11,motif_9,motif_11
chr01	chr01_nlr10	TIR-NBARC-LRR	8923106	8926563	+	motif_18,motif_15,motif_13,motif_1,motif_4,motif_4,motif_5,motif_5,motif_5,motif_10,motif_10,motif_10,motif_3,motif_3,motif_12,motif_7,motif_11,motif_11,motif_11,motif_9,motif_11
chr01	chr01_nlr11	CC-NBARC-LRR	21615913	21618490	+	motif_17,motif_16,motif_1,motif_6,motif_6,motif_4,motif_4,motif_5,motif_5,motif_5,motif_10,motif_10,motif_10,motif_3,motif_3,motif_3,motif_12,motif_12,motif_12,motif_2,motif_2,motif_2,motif_8,motif_8,motif_7,motif_9,motif_9,motif_9,motif_11,motif_11
chr01	chr01_nlr12	CC-NBARC-LRR	28014023	28016420	+	motif_17,motif_16,motif_1,motif_6,motif_6,motif_4,motif_4,motif_5,motif_5,motif_5,motif_10,motif_10,motif_10,motif_3,motif_3,motif_3,motif_12,motif_12,motif_12,motif_2,motif_2,motif_2,motif_8,motif_8,motif_7,motif_11
chr01	chr01_nlr13	CC-NBARC-LRR	28329527	28331969	+	motif_17,motif_16,motif_1,motif_6,motif_6,motif_4,motif_4,motif_5,motif_5,motif_5,motif_10,motif_10,motif_10,motif_3,motif_3,motif_3,motif_12,motif_12,motif_12,motif_2,motif_2,motif_2,motif_8,motif_8,motif_7,motif_9,motif_11,motif_11
chr01	chr01_nlr14	NBARC	33912621	33913533	+	motif_1,motif_2,motif_8,motif_7
chr01	chr01_nlr15	CC-NBARC-LRR	55588448	55590873	+	motif_17,motif_16,motif_1,motif_6,motif_6,motif_4,motif_4,motif_5,motif_5,motif_5,motif_10,motif_10,motif_10,motif_3,motif_3,motif_3,motif_12,motif_12,motif_12,motif_2,motif_2,motif_2,motif_8,motif_8,motif_7,motif_11,motif_9,motif_11,motif_11
chr01	chr01_nlr16	CC-NBARC	55615170	55616577	+	motif_17,motif_16,motif_1,motif_6,motif_6,motif_4,motif_4,motif_5,motif_5,motif_5,motif_10,motif_10,motif_10,motif_3,motif_3,motif_3,motif_12,motif_12,motif_12,motif_2,motif_2,motif_2,motif_8,motif_8,motif_7
chr01	chr01_nlr17	TIR-NBARC-LRR	63531414	63535768	+	motif_18,motif_15,motif_13,motif_1,motif_4,motif_4,motif_5,motif_5,motif_5,motif_10,motif_10,motif_10,motif_3,motif_3,motif_12,motif_7,motif_9,motif_11,motif_11,motif_11,motif_11,motif_11,motif_11,motif_9,motif_11,motif_11,motif_9
chr01	chr01_nlr18	NBARC	66555758	66555920	+	motif_1,motif_6
chr01	chr01_nlr19	NBARC-LRR	66575850	66578265	+	motif_4,motif_5,motif_5,motif_10,motif_10,motif_3,motif_2,motif_11,motif_11,motif_11,motif_11,motif_11
chr01	chr01_nlr20	TIR-NBARC-LRR	76158482	76163405	+	motif_18,motif_15,motif_13,motif_1,motif_4,motif_4,motif_5,motif_5,motif_5,motif_10,motif_10,motif_10,motif_3,motif_3,motif_12,motif_7,motif_11,motif_11,motif_11,motif_11,motif_11,motif_9,motif_9,motif_11,motif_9,motif_11,motif_11,motif_11,motif_11
chr01	chr01_nlr21	NBARC-LRR	79859358	79862814	+	motif_1,motif_6,motif_6,motif_4,motif_4,motif_5,motif_5,motif_5,motif_10,motif_10,motif_10,motif_3,motif_3,motif_3,motif_12,motif_12,motif_12,motif_2,motif_2,motif_2,motif_8,motif_8,motif_7,motif_11,motif_11
chr01	chr01_nlr22	CC-NBARC-LRR	82806740	82809013	+	motif_17,motif_16,motif_1,motif_6,motif_6,motif_4,motif_4,motif_5,motif_5,motif_5,motif_10,motif_10,motif_10,motif_3,motif_3,motif_3,motif_12,motif_12,motif_12,motif_2,motif_2,motif_2,motif_8,motif_8,motif_7,motif_11
chr01	chr01_nlr23	CC-NBARC-LRR	82858273	82860523	+	motif_17,motif_16,motif_1,motif_6,motif_6,motif_4,motif_4,motif_5,motif_5,motif_5,motif_10,motif_10,motif_10,motif_3,motif_3,motif_3,motif_12,motif_12,motif_12,motif_2,motif_2,motif_2,motif_8,motif_8,motif_7,motif_9,motif_11
chr01	chr01_nlr24	CC-NBARC-LRR	82870081	82872346	+	motif_17,motif_16,motif_1,motif_6,motif_6,motif_4,motif_4,motif_5,motif_5,motif_5,motif_10,motif_10,motif_10,motif_3,motif_3,motif_3,motif_12,motif_12,motif_12,motif_2,motif_2,motif_2,motif_8,motif_8,motif_7,motif_9,motif_11
chr01	chr01_nlr25	CC-NBARC	82887407	82888747	+	motif_17,motif_16,motif_1,motif_6,motif_6,motif_4,motif_4,motif_5,motif_5,motif_5,motif_10,motif_10,motif_10,motif_3,motif_3,motif_3,motif_12,motif_12,motif_12,motif_2,motif_2,motif_2,motif_8,motif_8,motif_7
chr01	chr01_nlr26	CC-NBARC	83874836	83875547	+	motif_16,motif_1,motif_6,motif_6,motif_4,motif_5
chr01	chr01_nlr27	NBARC	83949461	83950408	+	motif_1,motif_6,motif_6,motif_4,motif_5,motif_3,motif_12,motif_12,motif_2,motif_2,motif_2,motif_8,motif_8,motif_7
chr01	chr01_nlr28	CC-NBARC-LRR	83967864	83970194	+	motif_16,motif_1,motif_6,motif_6,motif_4,motif_4,motif_5,motif_5,motif_5,motif_10,motif_10,motif_10,motif_3,motif_3,motif_3,motif_12,motif_12,motif_12,motif_2,motif_2,motif_2,motif_8,motif_8,motif_7,motif_11
chr01	chr01_nlr29	NBARC-LRR	84005034	84006723	+	motif_4,motif_5,motif_5,motif_10,motif_10,motif_10,motif_3,motif_3,motif_3,motif_12,motif_12,motif_12,motif_2,motif_2,motif_2,motif_8,motif_8,motif_7,motif_11
chr01	chr01_nlr30	CC-NBARC	84040264	84040975	+	motif_16,motif_1,motif_6,motif_6,motif_4,motif_5
chr01	chr01_nlr31	CC-NBARC-LRR	84054807	84057138	+	motif_16,motif_1,motif_6,motif_6,motif_4,motif_4,motif_5,motif_5,motif_5,motif_10,motif_10,motif_10,motif_3,motif_3,motif_3,motif_12,motif_12,motif_12,motif_2,motif_2,motif_2,motif_8,motif_8,motif_7,motif_11
chr01	chr01_nlr32	CC-NBARC-LRR	84048530	84050822	-	motif_16,motif_1,motif_6,motif_6,motif_4,motif_4,motif_5,motif_5,motif_5,motif_10,motif_10,motif_10,motif_3,motif_3,motif_3,motif_12,motif_12,motif_2,motif_11
chr01	chr01_nlr33	CC-NBARC-LRR	84034208	84036500	-	motif_16,motif_1,motif_6,motif_6,motif_4,motif_4,motif_5,motif_5,motif_5,motif_10,motif_10,motif_10,motif_3,motif_3,motif_3,motif_12,motif_12,motif_12,motif_2,motif_2,motif_2,motif_8,motif_8,motif_7,motif_11,motif_9,motif_11
chr01	chr01_nlr34	CC-NBARC-LRR	84011271	84013566	-	motif_16,motif_1,motif_6,motif_6,motif_4,motif_4,motif_5,motif_5,motif_5,motif_10,motif_10,motif_10,motif_3,motif_3,motif_3,motif_12,motif_12,motif_12,motif_2,motif_2,motif_2,motif_8,motif_8,motif_7,motif_11
chr01	chr01_nlr35	CC-NBARC-LRR	83962090	83964385	-	motif_16,motif_1,motif_6,motif_6,motif_4,motif_4,motif_5,motif_5,motif_5,motif_10,motif_10,motif_10,motif_3,motif_3,motif_3,motif_12,motif_12,motif_12,motif_2,motif_2,motif_2,motif_8,motif_8,motif_7,motif_11
chr01	chr01_nlr36	CC-NBARC-LRR	83951481	83953746	-	motif_16,motif_1,motif_6,motif_6,motif_4,motif_4,motif_5,motif_5,motif_5,motif_10,motif_10,motif_10,motif_3,motif_3,motif_3,motif_12,motif_12,motif_12,motif_2,motif_2,motif_2,motif_8,motif_8,motif_7,motif_11,motif_11
chr01	chr01_nlr37	CC-NBARC-LRR	83941708	83945554	-	motif_16,motif_1,motif_6,motif_4,motif_5,motif_10,motif_3,motif_3,motif_12,motif_12,motif_12,motif_2,motif_2,motif_2,motif_8,motif_8,motif_7,motif_11
chr01	chr01_nlr38	NBARC-LRR	83927795	83929545	-	motif_1,motif_6,motif_4,motif_4,motif_5,motif_5,motif_5,motif_10,motif_10,motif_10,motif_3,motif_3,motif_3,motif_12,motif_12,motif_12,motif_2,motif_2,motif_2,motif_8,motif_8,motif_7,motif_11,motif_9,motif_11
chr01	chr01_nlr39	NBARC-LRR	83922548	83924470	-	motif_1,motif_6,motif_4,motif_4,motif_5,motif_5,motif_5,motif_10,motif_10,motif_10,motif_3,motif_3,motif_3,motif_12,motif_12,motif_12,motif_2,motif_2,motif_2,motif_8,motif_8,motif_7,motif_11
chr01	chr01_nlr40	CC-NBARC-LRR	83913413	83915696	-	motif_16,motif_1,motif_6,motif_4,motif_4,motif_5,motif_5,motif_5,motif_10,motif_10,motif_10,motif_3,motif_3,motif_3,motif_12,motif_12,motif_12,motif_2,motif_2,motif_2,motif_8,motif_8,motif_7,motif_11
chr01	chr01_nlr41	CC-NBARC	83909929	83911198	-	motif_16,motif_1,motif_6,motif_4,motif_4,motif_5,motif_5,motif_5,motif_10,motif_10,motif_10,motif_3,motif_3,motif_3,motif_12,motif_12,motif_12,motif_2,motif_2,motif_2,motif_8,motif_8,motif_7
chr01	chr01_nlr42	CC-NBARC	83872784	83874053	-	motif_16,motif_1,motif_6,motif_6,motif_4,motif_4,motif_5,motif_5,motif_5,motif_10,motif_10,motif_10,motif_3,motif_3,motif_3,motif_12,motif_12,motif_12,motif_2,motif_2,motif_2,motif_8,motif_8,motif_7
chr01	chr01_nlr43	CC-NBARC-LRR	83861684	83864054	-	motif_16,motif_1,motif_6,motif_6,motif_4,motif_4,motif_5,motif_5,motif_5,motif_10,motif_10,motif_10,motif_3,motif_3,motif_3,motif_12,motif_12,motif_12,motif_2,motif_2,motif_2,motif_8,motif_8,motif_7,motif_11
chr01	chr01_nlr44	CC-NBARC-LRR	74812026	74814516	-	motif_17,motif_16,motif_1,motif_6,motif_6,motif_4,motif_4,motif_5,motif_5,motif_5,motif_10,motif_10,motif_10,motif_3,motif_3,motif_3,motif_12,motif_12,motif_12,motif_2,motif_2,motif_2,motif_8,motif_8,motif_7,motif_11,motif_11,motif_11,motif_11
chr01	chr01_nlr45	CC-NBARC-LRR	73228973	73231337	-	motif_16,motif_1,motif_6,motif_6,motif_4,motif_4,motif_5,motif_5,motif_5,motif_10,motif_10,motif_10,motif_3,motif_3,motif_3,motif_12,motif_12,motif_12,motif_2,motif_2,motif_2,motif_8,motif_8,motif_7,motif_9,motif_11,motif_11,motif_19
chr01	chr01_nlr46	TIR-NBARC-LRR	71380024	71383693	-	motif_18,motif_15,motif_13,motif_1,motif_4,motif_4,motif_5,motif_5,motif_5,motif_10,motif_10,motif_10,motif_3,motif_3,motif_12,motif_7,motif_11,motif_11,motif_11,motif_11,motif_11,motif_11,motif_9,motif_9,motif_11
chr01	chr01_nlr47	NBARC-LRR	71322158	71323399	-	motif_1,motif_6,motif_5,motif_10,motif_3,motif_2,motif_8,motif_7,motif_9,motif_9
chr01	chr01_nlr48	CC-NBARC-LRR	71295168	71298825	-	motif_17,motif_16,motif_1,motif_6,motif_6,motif_4,motif_4,motif_5,motif_5,motif_5,motif_10,motif_10,motif_10,motif_3,motif_3,motif_3,motif_12,motif_12,motif_12,motif_2,motif_2,motif_2,motif_8,motif_8,motif_7,motif_9,motif_9,motif_11,motif_19,motif_11,motif_11,motif_11,motif_11,motif_11,motif_11,motif_11,motif_11,motif_11,motif_11
chr01	chr01_nlr49	NBARC	32673932	32674250	-	motif_4,motif_5,motif_5,motif_10,motif_10,motif_3
chr01	chr01_nlr50	NBARC	25063559	25063721	-	motif_1,motif_6
chr01	chr01_nlr51	CC-NBARC-LRR	23670280	23673487	-	motif_17,motif_16,motif_1,motif_6,motif_6,motif_4,motif_4,motif_5,motif_5,motif_5,motif_10,motif_10,motif_10,motif_3,motif_3,motif_3,motif_12,motif_12,motif_12,motif_2,motif_2,motif_2,motif_8,motif_8,motif_7,motif_9,motif_9,motif_11,motif_11,motif_19,motif_11,motif_11,motif_11,motif_11,motif_11,motif_11
chr01	chr01_nlr52	CC-NBARC-LRR	23013208	23016505	-	motif_17,motif_16,motif_1,motif_6,motif_6,motif_4,motif_4,motif_5,motif_5,motif_5,motif_10,motif_10,motif_10,motif_3,motif_3,motif_3,motif_12,motif_12,motif_12,motif_2,motif_2,motif_2,motif_8,motif_8,motif_7,motif_9,motif_9,motif_11,motif_11,motif_19,motif_11,motif_11,motif_11,motif_9,motif_11,motif_11,motif_11
chr01	chr01_nlr53	NBARC-LRR	22463400	22465344	-	motif_1,motif_6,motif_6,motif_4,motif_4,motif_5,motif_5,motif_5,motif_10,motif_10,motif_10,motif_3,motif_3,motif_3,motif_12,motif_12,motif_12,motif_2,motif_2,motif_2,motif_8,motif_8,motif_7,motif_9,motif_11,motif_11
chr01	chr01_nlr54	CC-NBARC-LRR	21942614	21945191	-	motif_17,motif_16,motif_1,motif_6,motif_6,motif_4,motif_4,motif_5,motif_5,motif_5,motif_10,motif_10,motif_10,motif_3,motif_3,motif_3,motif_12,motif_12,motif_12,motif_2,motif_2,motif_2,motif_8,motif_8,motif_7,motif_9,motif_9,motif_9,motif_11,motif_11
chr01	chr01_nlr55	CC-NBARC-LRR	18717959	18722131	-	motif_17,motif_16,motif_1,motif_6,motif_6,motif_4,motif_4,motif_5,motif_5,motif_5,motif_10,motif_10,motif_10,motif_3,motif_3,motif_3,motif_12,motif_12,motif_12,motif_2,motif_2,motif_2,motif_8,motif_8,motif_7,motif_9,motif_9
chr01	chr01_nlr56	NBARC-LRR	18697755	18699696	-	motif_1,motif_6,motif_6,motif_4,motif_4,motif_5,motif_5,motif_5,motif_10,motif_10,motif_10,motif_3,motif_3,motif_3,motif_12,motif_12,motif_12,motif_2,motif_2,motif_2,motif_8,motif_8,motif_7,motif_9,motif_9
chr01	chr01_nlr57	TIR-NBARC-LRR	10132612	10135704	-	motif_15,motif_13,motif_1,motif_4,motif_4,motif_5,motif_5,motif_5,motif_10,motif_10,motif_10,motif_3,motif_3,motif_12,motif_7,motif_11,motif_11,motif_11,motif_9,motif_9,motif_11,motif_11,motif_11
chr01	chr01_nlr58	TIR-NBARC	8941388	8945254	-	motif_18,motif_15,motif_13,motif_1,motif_4,motif_4,motif_5,motif_5,motif_5,motif_10,motif_10,motif_3,motif_7
chr01	chr01_nlr59	TIR-NBARC-LRR	8935900	8938798	-	motif_18,motif_15,motif_13,motif_1,motif_4,motif_4,motif_5,motif_5,motif_5,motif_10,motif_10,motif_10,motif_3,motif_3,motif_12,motif_7,motif_11,motif_11,motif_11,motif_9,motif_11
chr01	chr01_nlr60	TIR	8906218	8906578	-	motif_18,motif_15,motif_13
chr01	chr01_nlr61	TIR-NBARC	8864631	8865471	-	motif_18,motif_15,motif_13,motif_1
chr01	chr01_nlr62	TIR	8756943	8757309	-	motif_18,motif_15,motif_13
chr01	chr01_nlr63	TIR-NBARC	8743645	8745007	-	motif_18,motif_15,motif_13,motif_1,motif_4,motif_4,motif_5,motif_5,motif_5,motif_10,motif_10,motif_3
chr01	chr01_nlr64	TIR-NBARC-LRR	8738111	8741569	-	motif_18,motif_15,motif_13,motif_1,motif_4,motif_4,motif_5,motif_5,motif_5,motif_10,motif_10,motif_10,motif_3,motif_3,motif_12,motif_7,motif_11,motif_11,motif_11,motif_9,motif_11
chr01	chr01_nlr65	TIR-NBARC	8728427	8731264	-	motif_18,motif_15,motif_13,motif_1,motif_4,motif_4,motif_5,motif_5,motif_5,motif_10,motif_10,motif_10,motif_3,motif_3,motif_12,motif_7
chr01	chr01_nlr66	TIR-NBARC-LRR	8715874	8719543	-	motif_18,motif_15,motif_13,motif_1,motif_4,motif_4,motif_5,motif_5,motif_5,motif_10,motif_10,motif_10,motif_3,motif_3,motif_12,motif_7,motif_11,motif_11,motif_11,motif_9,motif_11,motif_11
chr02	chr02_nlr1	NBARC-LRR	13744186	13746241	+	motif_1,motif_6,motif_6,motif_4,motif_4,motif_5,motif_5,motif_5,motif_10,motif_10,motif_10,motif_3,motif_3,motif_3,motif_12,motif_12,motif_12,motif_2,motif_2,motif_2,motif_8,motif_8,motif_7,motif_9,motif_11
chr02	chr02_nlr2	NBARC-LRR	13817675	13819441	+	motif_1,motif_6,motif_6,motif_4,motif_4,motif_5,motif_5,motif_5,motif_10,motif_10,motif_10,motif_3,motif_3,motif_3,motif_12,motif_12,motif_12,motif_2,motif_2,motif_2,motif_8,motif_8,motif_7,motif_9,motif_9,motif_11
chr02	chr02_nlr3	TIR-NBARC-LRR	15742081	15744932	+	motif_18,motif_15,motif_13,motif_1,motif_4,motif_4,motif_5,motif_5,motif_5,motif_10,motif_10,motif_10,motif_3,motif_3,motif_12,motif_7,motif_11,motif_11,motif_11,motif_9,motif_11
chr02	chr02_nlr4	NBARC-LRR	15775588	15777517	+	motif_1,motif_6,motif_6,motif_4,motif_4,motif_5,motif_5,motif_5,motif_10,motif_10,motif_10,motif_3,motif_3,motif_3,motif_12,motif_12,motif_12,motif_2,motif_2,motif_2,motif_8,motif_8,motif_7,motif_11,motif_11,motif_11
chr02	chr02_nlr5	NBARC	16343704	16343980	+	motif_2,motif_8,motif_7
chr02	chr02_nlr6	NBARC	16353154	16353547	+	motif_1,motif_6,motif_6,motif_4,motif_5
chr02	chr02_nlr7	NBARC-LRR	16430330	16432586	+	motif_1,motif_4,motif_4,motif_5,motif_5,motif_5,motif_10,motif_10,motif_3,motif_7,motif_11,motif_11,motif_11,motif_9,motif_9
chr02	chr02_nlr8	TIR-NBARC-LRR	16941938	16951175	+	motif_18,motif_15,motif_13,motif_1,motif_4,motif_4,motif_5,motif_5,motif_5,motif_10,motif_10,motif_3,motif_7,motif_11,motif_11,motif_11,motif_9,motif_11,motif_9,motif_11,motif_11
chr02	chr02_nlr9	NBARC-LRR	17628992	17632409	+	motif_1,motif_6,motif_6,motif_4,motif_4,motif_5,motif_5,motif_5,motif_10,motif_10,motif_10,motif_3,motif_3,motif_3,motif_12,motif_12,motif_2,motif_7,motif_9,motif_11,motif_11,motif_11,motif_11
chr02	chr02_nlr10	NBARC-LRR	18319294	18321724	+	motif_1,motif_6,motif_6,motif_4,motif_4,motif_5,motif_5,motif_5,motif_10,motif_10,motif_3,motif_2,motif_7,motif_9,motif_11,motif_9,motif_11,motif_11,motif_11,motif_11
chr02	chr02_nlr11	NBARC-LRR	29613939	29616075	+	motif_1,motif_4,motif_5,motif_3,motif_12,motif_12,motif_2,motif_2,motif_2,motif_8,motif_8,motif_7,motif_9,motif_9,motif_11
chr02	chr02_nlr12	TIR-NBARC-LRR	38026897	38031854	+	motif_18,motif_15,motif_13,motif_1,motif_4,motif_4,motif_5,motif_5,motif_5,motif_10,motif_10,motif_3,motif_7,motif_9,motif_11,motif_11,motif_11,motif_11,motif_9,motif_11,motif_11,motif_9,motif_11,motif_9,motif_11
chr02	chr02_nlr13	TIR-NBARC-LRR	38053903	38057964	+	motif_18,motif_15,motif_13,motif_1,motif_4,motif_4,motif_5,motif_5,motif_5,motif_10,motif_10,motif_3,motif_7,motif_9,motif_11,motif_11,motif_11,motif_11,motif_9,motif_11,motif_11,motif_9,motif_11,motif_9,motif_11
chr02	chr02_nlr14	TIR-NBARC-LRR	38071846	38078476	+	motif_18,motif_15,motif_13,motif_1,motif_4,motif_4,motif_5,motif_5,motif_5,motif_10,motif_10,motif_3,motif_7,motif_9,motif_11,motif_11,motif_11,motif_11,motif_9,motif_11,motif_11,motif_9,motif_11,motif_9,motif_11,motif_11,motif_11,motif_9,motif_11
chr02	chr02_nlr15	CC-NBARC-LRR	40386523	40388992	-	motif_17,motif_16,motif_1,motif_6,motif_6,motif_4,motif_4,motif_5,motif_5,motif_5,motif_10,motif_10,motif_10,motif_3,motif_3,motif_3,motif_12,motif_12,motif_12,motif_2,motif_2,motif_2,motif_8,motif_8,motif_7,motif_9,motif_11,motif_11,motif_19,motif_11
chr02	chr02_nlr16	CC-NBARC-LRR	29994234	29996784	-	motif_17,motif_16,motif_1,motif_6,motif_6,motif_4,motif_4,motif_5,motif_5,motif_5,motif_10,motif_10,motif_10,motif_3,motif_3,motif_3,motif_12,motif_12,motif_12,motif_2,motif_2,motif_2,motif_8,motif_8,motif_7,motif_9,motif_11
chr02	chr02_nlr17	CC-NBARC-LRR	29989263	29991813	-	motif_17,motif_16,motif_1,motif_6,motif_6,motif_4,motif_4,motif_5,motif_5,motif_5,motif_10,motif_10,motif_10,motif_3,motif_3,motif_3,motif_12,motif_12,motif_12,motif_2,motif_2,motif_2,motif_8,motif_8,motif_7,motif_9,motif_11
chr02	chr02_nlr18	CC-NBARC-LRR	29945423	29947982	-	motif_17,motif_16,motif_1,motif_6,motif_6,motif_4,motif_4,motif_5,motif_5,motif_5,motif_10,motif_10,motif_10,motif_3,motif_3,motif_3,motif_12,motif_12,motif_12,motif_2,motif_2,motif_2,motif_8,motif_8,motif_7,motif_9,motif_11
chr02	chr02_nlr19	NBARC-LRR	29935634	29937497	-	motif_1,motif_6,motif_6,motif_4,motif_4,motif_5,motif_5,motif_5,motif_10,motif_10,motif_10,motif_3,motif_3,motif_3,motif_12,motif_12,motif_12,motif_2,motif_2,motif_2,motif_8,motif_8,motif_7,motif_11
chr02	chr02_nlr20	CC-NBARC-LRR	29587328	29589866	-	motif_17,motif_16,motif_1,motif_6,motif_6,motif_4,motif_4,motif_5,motif_5,motif_5,motif_10,motif_10,motif_10,motif_3,motif_3,motif_3,motif_12,motif_12,motif_12,motif_2,motif_2,motif_2,motif_8,motif_8,motif_7,motif_9,motif_9,motif_9,motif_11
chr02	chr02_nlr21	TIR-NBARC-LRR	15766099	15769786	-	motif_18,motif_15,motif_13,motif_1,motif_4,motif_4,motif_5,motif_5,motif_5,motif_10,motif_10,motif_3,motif_7,motif_11,motif_11,motif_9,motif_9,motif_11
chr02	chr02_nlr22	CC-NBARC-LRR	14210001	14213502	-	motif_17,motif_16,motif_1,motif_6,motif_6,motif_4,motif_4,motif_5,motif_5,motif_5,motif_10,motif_10,motif_10,motif_3,motif_3,motif_3,motif_12,motif_12,motif_12,motif_2,motif_2,motif_2,motif_8,motif_8,motif_7,motif_9,motif_9,motif_11,motif_11,motif_11,motif_11,motif_11,motif_11,motif_11,motif_11,motif_11,motif_11,motif_9,motif_11
chr02	chr02_nlr23	CC-NBARC	9521329	9523134	-	motif_17,motif_16,motif_1,motif_6,motif_6,motif_4,motif_5
chr02	chr02_nlr24	NBARC-LRR	9502546	9504339	-	motif_3,motif_12,motif_12,motif_2,motif_2,motif_2,motif_8,motif_8,motif_7,motif_9,motif_9,motif_11,motif_11,motif_11,motif_11
chr03	chr03_nlr1	CC-NBARC-LRR	2581547	2585384	+	motif_16,motif_1,motif_6,motif_6,motif_4,motif_4,motif_5,motif_5,motif_5,motif_10,motif_10,motif_10,motif_3,motif_3,motif_3,motif_12,motif_12,motif_12,motif_2,motif_2,motif_2,motif_8,motif_8,motif_7,motif_9,motif_9,motif_11,motif_9,motif_19,motif_11,motif_11,motif_11,motif_11,motif_11,motif_9,motif_11,motif_11,motif_11,motif_11,motif_11,motif_11,motif_11,motif_11,motif_11,motif_11,motif_11
chr03	chr03_nlr2	CC-NBARC-LRR	2800339	2803534	+	motif_17,motif_16,motif_1,motif_6,motif_6,motif_4,motif_4,motif_5,motif_5,motif_5,motif_10,motif_10,motif_10,motif_3,motif_3,motif_3,motif_12,motif_12,motif_12,motif_2,motif_2,motif_2,motif_8,motif_8,motif_7,motif_9,motif_9,motif_11,motif_9,motif_19,motif_9,motif_11,motif_11,motif_11,motif_11,motif_11,motif_11
chr03	chr03_nlr3	NBARC	18521965	18522130	+	motif_1,motif_6
chr03	chr03_nlr4	NBARC	20185397	20185562	+	motif_1,motif_6
chr03	chr03_nlr5	CC-NBARC-LRR	25606503	25608975	+	motif_17,motif_16,motif_1,motif_6,motif_10,motif_3,motif_3,motif_12,motif_12,motif_12,motif_2,motif_2,motif_2,motif_8,motif_8,motif_7,motif_9,motif_11
chr03	chr03_nlr6	CC-NBARC	29733751	29735068	-	motif_17,motif_16,motif_1,motif_6,motif_6,motif_4,motif_4,motif_5,motif_5,motif_5,motif_10,motif_10,motif_10,motif_3,motif_3,motif_3,motif_12,motif_12,motif_12,motif_2,motif_2,motif_8
chr03	chr03_nlr7	CC-NBARC	28248677	28249215	-	motif_16,motif_1,motif_6
chr03	chr03_nlr8	NBARC	28242015	28242582	-	motif_1,motif_6,motif_6,motif_4,motif_4,motif_5,motif_5,motif_5,motif_10,motif_10,motif_3
chr03	chr03_nlr9	CC-NBARC-LRR	28217026	28220467	-	motif_16,motif_1,motif_6,motif_6,motif_4,motif_4,motif_5,motif_5,motif_5,motif_10,motif_10,motif_10,motif_3,motif_3,motif_3,motif_12,motif_12,motif_12,motif_2,motif_2,motif_2,motif_8,motif_8,motif_7,motif_9,motif_9,motif_11,motif_9,motif_19,motif_11,motif_11,motif_11,motif_11,motif_11,motif_11,motif_11,motif_11,motif_11
chr03	chr03_nlr10	NBARC	25528528	25529404	-	motif_1,motif_2,motif_8,motif_7
chr03	chr03_nlr11	NBARC-LRR	10313552	10316354	-	motif_1,motif_4,motif_4,motif_5,motif_5,motif_5,motif_10,motif_10,motif_10,motif_3,motif_3,motif_3,motif_12,motif_12,motif_2,motif_7,motif_11,motif_9,motif_9,motif_11,motif_11,motif_11,motif_11,motif_11,motif_11,motif_11,motif_11
chr04	chr04_nlr1	CC-NBARC-LRR	5058329	5060879	+	motif_17,motif_16,motif_1,motif_6,motif_6,motif_4,motif_4,motif_5,motif_5,motif_5,motif_10,motif_10,motif_10,motif_3,motif_3,motif_3,motif_12,motif_12,motif_12,motif_2,motif_2,motif_2,motif_8,motif_8,motif_7,motif_9,motif_11,motif_11,motif_11
chr04	chr04_nlr2	CC-NBARC-LRR	5065107	5067588	+	motif_17,motif_16,motif_1,motif_6,motif_6,motif_4,motif_4,motif_5,motif_5,motif_5,motif_10,motif_10,motif_10,motif_3,motif_3,motif_3,motif_12,motif_12,motif_12,motif_2,motif_2,motif_2,motif_8,motif_8,motif_7,motif_9,motif_11,motif_11,motif_11
chr04	chr04_nlr3	CC-NBARC-LRR	5070814	5073352	+	motif_17,motif_16,motif_1,motif_6,motif_6,motif_4,motif_4,motif_5,motif_5,motif_5,motif_10,motif_10,motif_10,motif_3,motif_3,motif_3,motif_12,motif_12,motif_12,motif_2,motif_2,motif_2,motif_8,motif_8,motif_7,motif_9,motif_11,motif_11
chr04	chr04_nlr4	CC-NBARC-LRR	5075840	5077529	+	motif_16,motif_1,motif_6,motif_6,motif_4,motif_4,motif_5,motif_5,motif_5,motif_10,motif_10,motif_10,motif_3,motif_3,motif_3,motif_12,motif_12,motif_12,motif_2,motif_2,motif_2,motif_8,motif_8,motif_7,motif_9
chr04	chr04_nlr5	CC-NBARC	5087823	5089005	+	motif_16,motif_1,motif_6,motif_6,motif_4,motif_4,motif_5,motif_5,motif_5,motif_10,motif_10,motif_10,motif_3,motif_3,motif_3,motif_12,motif_12,motif_2
chr04	chr04_nlr6	NBARC-LRR	5105004	5106249	+	motif_2,motif_8,motif_7,motif_9,motif_11,motif_11,motif_11
chr04	chr04_nlr7	CC-NBARC-LRR	5113261	5115805	+	motif_17,motif_16,motif_1,motif_6,motif_6,motif_4,motif_4,motif_5,motif_5,motif_5,motif_10,motif_10,motif_10,motif_3,motif_3,motif_3,motif_12,motif_12,motif_12,motif_2,motif_2,motif_2,motif_8,motif_8,motif_7,motif_9,motif_11,motif_11,motif_11
chr04	chr04_nlr8	CC-NBARC-LRR	5120387	5122937	+	motif_17,motif_16,motif_1,motif_6,motif_6,motif_4,motif_4,motif_5,motif_5,motif_5,motif_10,motif_10,motif_10,motif_3,motif_3,motif_3,motif_12,motif_12,motif_12,motif_2,motif_2,motif_2,motif_8,motif_8,motif_7,motif_9,motif_11,motif_11,motif_11
chr04	chr04_nlr9	CC-NBARC-LRR	5125503	5128061	+	motif_17,motif_16,motif_1,motif_6,motif_6,motif_4,motif_4,motif_5,motif_5,motif_5,motif_10,motif_10,motif_10,motif_3,motif_3,motif_3,motif_12,motif_12,motif_12,motif_2,motif_2,motif_2,motif_8,motif_8,motif_7,motif_9,motif_11,motif_11,motif_11
chr04	chr04_nlr10	NBARC-LRR	5130682	5131927	+	motif_2,motif_8,motif_7,motif_9,motif_11,motif_11,motif_11
chr04	chr04_nlr11	CC-NBARC-LRR	5138946	5141490	+	motif_17,motif_16,motif_1,motif_6,motif_6,motif_4,motif_4,motif_5,motif_5,motif_5,motif_10,motif_10,motif_10,motif_3,motif_3,motif_3,motif_12,motif_12,motif_12,motif_2,motif_2,motif_2,motif_8,motif_8,motif_7,motif_9,motif_11,motif_11,motif_11
chr04	chr04_nlr12	CC-NBARC-LRR	5145962	5147819	+	motif_17,motif_16,motif_1,motif_6,motif_6,motif_4,motif_4,motif_5,motif_5,motif_5,motif_10,motif_10,motif_10,motif_3,motif_3,motif_3,motif_12,motif_12,motif_12,motif_2,motif_2,motif_2,motif_8,motif_8,motif_7,motif_9
chr04	chr04_nlr13	CC-NBARC-LRR	5148776	5151329	+	motif_17,motif_16,motif_1,motif_6,motif_6,motif_4,motif_4,motif_5,motif_5,motif_5,motif_10,motif_10,motif_10,motif_3,motif_3,motif_3,motif_12,motif_12,motif_12,motif_2,motif_2,motif_2,motif_8,motif_8,motif_7,motif_9,motif_11,motif_11,motif_11
chr04	chr04_nlr14	CC-NBARC-LRR	5153892	5156448	+	motif_17,motif_16,motif_1,motif_6,motif_6,motif_4,motif_4,motif_5,motif_5,motif_5,motif_10,motif_10,motif_10,motif_3,motif_3,motif_3,motif_12,motif_12,motif_12,motif_2,motif_2,motif_2,motif_8,motif_8,motif_7,motif_9,motif_11,motif_11,motif_11
chr04	chr04_nlr15	TIR	18475086	18475449	+	motif_18,motif_15,motif_13
chr04	chr04_nlr16	CC-NBARC	21929835	21931141	+	motif_17,motif_16,motif_1,motif_6,motif_3,motif_12,motif_12,motif_2,motif_2,motif_8
chr04	chr04_nlr17	NBARC	24304384	24304825	+	motif_1,motif_6,motif_5,motif_10,motif_3
chr04	chr04_nlr18	CC-NBARC-LRR	25421928	25424187	+	motif_16,motif_1,motif_6,motif_10,motif_3,motif_3,motif_12,motif_12,motif_12,motif_2,motif_2,motif_2,motif_8,motif_8,motif_7,motif_11
chr04	chr04_nlr19	CC-NBARC-LRR	27355043	27357476	+	motif_17,motif_16,motif_1,motif_6,motif_6,motif_4,motif_4,motif_5,motif_5,motif_5,motif_10,motif_10,motif_10,motif_3,motif_3,motif_3,motif_12,motif_12,motif_12,motif_2,motif_2,motif_2,motif_8,motif_8,motif_7,motif_11
chr04	chr04_nlr20	NBARC	29150212	29150572	+	motif_1,motif_6,motif_6,motif_4,motif_5
chr04	chr04_nlr21	NBARC	29237960	29238320	+	motif_1,motif_6,motif_6,motif_4,motif_5
chr04	chr04_nlr22	NBARC	29337738	29338176	+	motif_1,motif_6,motif_4,motif_10
chr04	chr04_nlr23	NBARC-LRR	29364051	29365473	+	motif_3,motif_12,motif_12,motif_2,motif_2,motif_8,motif_11
chr04	chr04_nlr24	NBARC	29938198	29938897	+	motif_1,motif_6,motif_6,motif_4,motif_5,motif_2
chr04	chr04_nlr25	CC-NBARC	30067553	30068624	+	motif_16,motif_1,motif_6,motif_6,motif_4,motif_5
chr04	chr04_nlr26	CC-NBARC	49548583	49550077	+	motif_17,motif_16,motif_1,motif_6,motif_6,motif_4,motif_4,motif_5,motif_5,motif_5,motif_10,motif_10,motif_10,motif_3,motif_3,motif_3,motif_12,motif_12,motif_12,motif_2,motif_2,motif_2,motif_8,motif_8,motif_7
chr04	chr04_nlr27	CC-NBARC-LRR	53126078	53128453	+	motif_17,motif_16,motif_1,motif_6,motif_6,motif_4,motif_4,motif_5,motif_5,motif_5,motif_10,motif_10,motif_10,motif_3,motif_3,motif_3,motif_12,motif_12,motif_12,motif_2,motif_2,motif_2,motif_8,motif_8,motif_7,motif_9,motif_11,motif_11,motif_11,motif_11,motif_11,motif_11,motif_11
chr04	chr04_nlr28	CC-NBARC-LRR	55664986	55667347	+	motif_17,motif_16,motif_1,motif_6,motif_6,motif_4,motif_4,motif_5,motif_5,motif_5,motif_10,motif_10,motif_10,motif_3,motif_3,motif_3,motif_12,motif_12,motif_12,motif_2,motif_2,motif_2,motif_8,motif_8,motif_7,motif_9,motif_9,motif_11,motif_11,motif_11,motif_11,motif_11,motif_11
chr04	chr04_nlr29	NBARC-LRR	55674842	55676744	+	motif_1,motif_6,motif_6,motif_4,motif_4,motif_5,motif_5,motif_5,motif_10,motif_10,motif_10,motif_3,motif_3,motif_3,motif_12,motif_12,motif_12,motif_2,motif_2,motif_2,motif_8,motif_8,motif_7,motif_9,motif_11,motif_11,motif_11,motif_11,motif_11,motif_11,motif_11,motif_11
chr04	chr04_nlr30	NBARC-LRR	55682370	55683411	+	motif_1,motif_6,motif_9,motif_11,motif_11,motif_11,motif_11,motif_11,motif_11,motif_11,motif_11
chr04	chr04_nlr31	CC-NBARC-LRR	55691021	55693382	+	motif_17,motif_16,motif_1,motif_6,motif_6,motif_4,motif_4,motif_5,motif_5,motif_5,motif_10,motif_10,motif_10,motif_3,motif_3,motif_3,motif_12,motif_12,motif_12,motif_2,motif_2,motif_2,motif_8,motif_8,motif_7,motif_9,motif_9,motif_11,motif_11,motif_11,motif_19,motif_11,motif_11
chr04	chr04_nlr32	NBARC-LRR	55699820	55701722	+	motif_1,motif_6,motif_6,motif_4,motif_4,motif_5,motif_5,motif_5,motif_10,motif_10,motif_10,motif_3,motif_3,motif_3,motif_12,motif_12,motif_12,motif_2,motif_2,motif_2,motif_8,motif_8,motif_7,motif_9,motif_11,motif_11,motif_11,motif_11,motif_11,motif_11,motif_11,motif_11
chr04	chr04_nlr33	NBARC-LRR	55709110	55711012	+	motif_1,motif_6,motif_6,motif_4,motif_4,motif_5,motif_5,motif_5,motif_10,motif_10,motif_10,motif_3,motif_3,motif_3,motif_12,motif_12,motif_12,motif_2,motif_2,motif_2,motif_8,motif_8,motif_7,motif_9,motif_11,motif_11,motif_11,motif_11,motif_11,motif_11,motif_11,motif_11
chr04	chr04_nlr34	NBARC-LRR	56196259	56198200	+	motif_1,motif_6,motif_6,motif_4,motif_4,motif_5,motif_5,motif_5,motif_10,motif_10,motif_10,motif_3,motif_3,motif_3,motif_12,motif_12,motif_12,motif_2,motif_2,motif_2,motif_8,motif_8,motif_7,motif_9,motif_9,motif_11
chr04	chr04_nlr35	NBARC-LRR	56234881	56236843	+	motif_1,motif_6,motif_6,motif_4,motif_4,motif_5,motif_5,motif_10,motif_3,motif_12,motif_12,motif_2,motif_2,motif_2,motif_8,motif_8,motif_7,motif_9,motif_11
chr04	chr04_nlr36	NBARC	56241724	56241886	+	motif_1,motif_6
chr04	chr04_nlr37	NBARC	56249925	56250870	+	motif_1,motif_4,motif_4,motif_5,motif_5,motif_5,motif_10,motif_10,motif_10,motif_3,motif_3,motif_3,motif_12,motif_12,motif_12,motif_2,motif_2,motif_2,motif_8,motif_8,motif_7
chr04	chr04_nlr38	NBARC-LRR	56343129	56345092	+	motif_1,motif_6,motif_6,motif_4,motif_4,motif_5,motif_5,motif_5,motif_10,motif_10,motif_10,motif_3,motif_3,motif_3,motif_12,motif_12,motif_12,motif_2,motif_2,motif_2,motif_8,motif_8,motif_7,motif_9,motif_9,motif_11
chr04	chr04_nlr39	NBARC-LRR	56350614	56352586	+	motif_1,motif_6,motif_6,motif_4,motif_4,motif_5,motif_5,motif_5,motif_10,motif_10,motif_10,motif_3,motif_3,motif_3,motif_12,motif_12,motif_12,motif_2,motif_2,motif_2,motif_8,motif_8,motif_7,motif_11
chr04	chr04_nlr40	NBARC	58490471	58490930	+	motif_1,motif_6,motif_6,motif_4,motif_4,motif_5,motif_5,motif_10
chr04	chr04_nlr41	NBARC	58509091	58509319	+	motif_12,motif_2,motif_8
chr04	chr04_nlr42	NBARC-LRR	58517621	58519635	+	motif_1,motif_6,motif_6,motif_4,motif_4,motif_5,motif_5,motif_5,motif_10,motif_10,motif_10,motif_3,motif_3,motif_3,motif_12,motif_12,motif_12,motif_2,motif_2,motif_2,motif_8,motif_8,motif_7,motif_11,motif_11,motif_11
chr04	chr04_nlr43	NBARC	58521973	58522937	+	motif_1,motif_6,motif_6,motif_4,motif_4,motif_5,motif_5,motif_5,motif_10,motif_10,motif_10,motif_3,motif_3,motif_3,motif_12,motif_12,motif_12,motif_2,motif_2,motif_2,motif_8,motif_8,motif_7
chr04	chr04_nlr44	CC-NBARC-LRR	58555654	58557955	+	motif_16,motif_1,motif_6,motif_6,motif_4,motif_4,motif_5,motif_5,motif_5,motif_10,motif_10,motif_10,motif_3,motif_3,motif_3,motif_12,motif_12,motif_12,motif_2,motif_2,motif_2,motif_8,motif_8,motif_7,motif_11,motif_11
chr04	chr04_nlr45	CC-NBARC-LRR	60294588	60296637	+	motif_17,motif_1,motif_6,motif_6,motif_4,motif_4,motif_5,motif_5,motif_5,motif_10,motif_10,motif_10,motif_3,motif_3,motif_3,motif_12,motif_12,motif_12,motif_2,motif_2,motif_2,motif_8,motif_8,motif_7,motif_11
chr04	chr04_nlr46	CC-NBARC	60324239	60325311	+	motif_17,motif_1,motif_6,motif_6,motif_4,motif_4,motif_5,motif_5,motif_5,motif_10,motif_10,motif_10,motif_3,motif_3,motif_3,motif_12,motif_12,motif_12,motif_2,motif_2,motif_2,motif_8,motif_8,motif_7
chr04	chr04_nlr47	CC-NBARC-LRR	60331415	60333887	+	motif_17,motif_16,motif_1,motif_6,motif_6,motif_4,motif_4,motif_5,motif_5,motif_5,motif_10,motif_10,motif_10,motif_3,motif_3,motif_3,motif_12,motif_12,motif_12,motif_2,motif_2,motif_2,motif_8,motif_8,motif_7,motif_11,motif_11,motif_11
chr04	chr04_nlr48	CC-NBARC	60335776	60336850	+	motif_17,motif_1,motif_6,motif_6,motif_4,motif_4,motif_5,motif_5,motif_5,motif_10,motif_10,motif_10,motif_3,motif_3,motif_3,motif_12,motif_12,motif_12,motif_2,motif_2,motif_2,motif_8,motif_8,motif_7
chr04	chr04_nlr49	NBARC-LRR	60340869	60342810	+	motif_1,motif_6,motif_6,motif_4,motif_4,motif_5,motif_5,motif_5,motif_10,motif_10,motif_10,motif_3,motif_3,motif_3,motif_12,motif_12,motif_12,motif_2,motif_2,motif_2,motif_8,motif_8,motif_7,motif_11,motif_11
chr04	chr04_nlr50	CC-NBARC-LRR	60373473	60375756	+	motif_16,motif_1,motif_6,motif_6,motif_4,motif_4,motif_5,motif_5,motif_5,motif_10,motif_10,motif_10,motif_3,motif_3,motif_3,motif_12,motif_12,motif_12,motif_2,motif_2,motif_2,motif_8,motif_8,motif_7,motif_11,motif_11,motif_11
chr04	chr04_nlr51	CC-NBARC-LRR	60378162	60380217	+	motif_17,motif_1,motif_6,motif_6,motif_4,motif_4,motif_5,motif_5,motif_5,motif_10,motif_10,motif_10,motif_3,motif_3,motif_3,motif_12,motif_12,motif_12,motif_2,motif_2,motif_2,motif_8,motif_8,motif_7,motif_11
chr04	chr04_nlr52	CC-NBARC	60418586	60420559	+	motif_17,motif_16,motif_1,motif_6,motif_6,motif_4,motif_4,motif_5,motif_5,motif_5,motif_10,motif_10,motif_10,motif_3,motif_3,motif_3,motif_12,motif_12,motif_12,motif_2,motif_2,motif_2,motif_8,motif_8,motif_7,motif_20
chr04	chr04_nlr53	CC-NBARC-LRR	60460879	60462886	+	motif_17,motif_16,motif_1,motif_6,motif_6,motif_4,motif_4,motif_5,motif_5,motif_5,motif_10,motif_10,motif_10,motif_3,motif_3,motif_3,motif_12,motif_12,motif_12,motif_2,motif_2,motif_2,motif_8,motif_8,motif_7,motif_11,motif_20
chr04	chr04_nlr54	CC-NBARC-LRR	60501508	60503518	+	motif_17,motif_16,motif_1,motif_6,motif_6,motif_4,motif_4,motif_5,motif_5,motif_5,motif_10,motif_10,motif_10,motif_3,motif_3,motif_3,motif_12,motif_12,motif_12,motif_2,motif_2,motif_2,motif_8,motif_8,motif_7,motif_11,motif_20
chr04	chr04_nlr55	CC-NBARC	60537194	60538501	+	motif_17,motif_16,motif_1,motif_6,motif_6,motif_4,motif_4,motif_5,motif_5,motif_5,motif_10,motif_10,motif_10,motif_3,motif_3,motif_3,motif_12,motif_12,motif_2
chr04	chr04_nlr56	CC-NBARC-LRR	60557629	60560042	+	motif_17,motif_16,motif_1,motif_6,motif_6,motif_4,motif_4,motif_5,motif_5,motif_5,motif_10,motif_10,motif_10,motif_3,motif_3,motif_3,motif_12,motif_12,motif_12,motif_2,motif_2,motif_2,motif_8,motif_8,motif_7,motif_11,motif_11
chr04	chr04_nlr57	CC-NBARC-LRR	60578139	60580620	+	motif_17,motif_16,motif_1,motif_6,motif_6,motif_4,motif_4,motif_5,motif_5,motif_5,motif_10,motif_10,motif_10,motif_3,motif_3,motif_3,motif_12,motif_12,motif_12,motif_2,motif_2,motif_2,motif_8,motif_8,motif_7,motif_19,motif_11,motif_11,motif_11
chr04	chr04_nlr58	CC-NBARC	60618689	60619760	+	motif_17,motif_1,motif_6,motif_6,motif_4,motif_4,motif_5,motif_5,motif_5,motif_10,motif_10,motif_10,motif_3,motif_3,motif_3,motif_12,motif_12,motif_12,motif_2,motif_2,motif_2,motif_8,motif_8,motif_7
chr04	chr04_nlr59	CC-NBARC-LRR	61133937	61135983	+	motif_17,motif_1,motif_6,motif_6,motif_4,motif_4,motif_5,motif_5,motif_5,motif_10,motif_10,motif_10,motif_3,motif_3,motif_3,motif_12,motif_12,motif_12,motif_2,motif_2,motif_2,motif_8,motif_8,motif_7,motif_11,motif_11,motif_11
chr04	chr04_nlr60	CC-NBARC-LRR	61157289	61159331	+	motif_17,motif_1,motif_6,motif_6,motif_4,motif_4,motif_5,motif_5,motif_5,motif_10,motif_10,motif_10,motif_3,motif_3,motif_3,motif_12,motif_12,motif_12,motif_2,motif_2,motif_2,motif_8,motif_8,motif_7,motif_9,motif_11,motif_11
chr04	chr04_nlr61	CC-NBARC-LRR	61174890	61176954	+	motif_17,motif_1,motif_6,motif_6,motif_4,motif_4,motif_5,motif_5,motif_5,motif_10,motif_10,motif_10,motif_3,motif_3,motif_3,motif_12,motif_12,motif_12,motif_2,motif_2,motif_2,motif_8,motif_8,motif_7,motif_11,motif_11,motif_11
chr04	chr04_nlr62	CC-NBARC-LRR	61183799	61185858	+	motif_17,motif_1,motif_6,motif_10,motif_3,motif_3,motif_12,motif_12,motif_12,motif_2,motif_2,motif_8,motif_11,motif_11,motif_11
chr04	chr04_nlr63	CC-NBARC-LRR	61191532	61193570	+	motif_17,motif_1,motif_6,motif_6,motif_4,motif_4,motif_5,motif_5,motif_5,motif_10,motif_10,motif_10,motif_3,motif_3,motif_3,motif_12,motif_12,motif_12,motif_2,motif_2,motif_2,motif_8,motif_8,motif_7,motif_11
chr04	chr04_nlr64	NBARC-LRR	61214854	61218353	+	motif_1,motif_6,motif_6,motif_4,motif_4,motif_5,motif_5,motif_5,motif_10,motif_10,motif_10,motif_3,motif_3,motif_3,motif_12,motif_12,motif_12,motif_2,motif_2,motif_2,motif_8,motif_8,motif_7,motif_11,motif_11,motif_11,motif_11,motif_11,motif_11
chr04	chr04_nlr65	CC-NBARC-LRR	61245137	61247606	+	motif_17,motif_16,motif_1,motif_6,motif_6,motif_4,motif_4,motif_5,motif_5,motif_5,motif_10,motif_10,motif_10,motif_3,motif_3,motif_3,motif_12,motif_12,motif_12,motif_2,motif_2,motif_2,motif_8,motif_8,motif_7,motif_11,motif_11,motif_11
chr04	chr04_nlr66	NBARC	64073149	64073908	+	motif_1,motif_4,motif_12,motif_2,motif_2,motif_8,motif_8,motif_7
chr04	chr04_nlr67	CC-NBARC-LRR	64118707	64121254	+	motif_17,motif_16,motif_1,motif_6,motif_6,motif_4,motif_4,motif_5,motif_5,motif_5,motif_10,motif_10,motif_10,motif_3,motif_3,motif_3,motif_12,motif_12,motif_12,motif_2,motif_2,motif_2,motif_8,motif_8,motif_7,motif_9,motif_11
chr04	chr04_nlr68	CC-NBARC-LRR	64128414	64130518	+	motif_17,motif_16,motif_1,motif_6,motif_3,motif_12,motif_12,motif_2,motif_2,motif_2,motif_8,motif_8,motif_7,motif_11
chr04	chr04_nlr69	CC-NBARC-LRR	64144621	64147282	+	motif_17,motif_16,motif_1,motif_6,motif_6,motif_4,motif_4,motif_5,motif_5,motif_5,motif_10,motif_10,motif_10,motif_3,motif_3,motif_3,motif_12,motif_12,motif_12,motif_2,motif_2,motif_2,motif_8,motif_8,motif_7,motif_9,motif_11
chr04	chr04_nlr70	CC-NBARC	64156726	64158222	+	motif_17,motif_16,motif_1,motif_6,motif_6,motif_4,motif_4,motif_5,motif_5,motif_5,motif_10,motif_10,motif_10,motif_3,motif_3,motif_3,motif_12,motif_12,motif_12,motif_2,motif_2,motif_2,motif_8,motif_8,motif_7
chr04	chr04_nlr71	CC-NBARC-LRR	64177265	64179761	+	motif_17,motif_16,motif_1,motif_6,motif_6,motif_4,motif_4,motif_5,motif_5,motif_5,motif_10,motif_10,motif_10,motif_3,motif_3,motif_3,motif_12,motif_12,motif_12,motif_2,motif_2,motif_2,motif_8,motif_8,motif_7,motif_9,motif_11
chr04	chr04_nlr72	CC-NBARC	64332938	64334139	+	motif_17,motif_16,motif_1,motif_6,motif_6,motif_4,motif_5,motif_2,motif_8,motif_7
chr04	chr04_nlr73	NBARC-LRR	64343306	64345247	+	motif_1,motif_4,motif_4,motif_5,motif_5,motif_5,motif_10,motif_10,motif_10,motif_3,motif_3,motif_3,motif_12,motif_12,motif_12,motif_2,motif_2,motif_2,motif_8,motif_8,motif_7,motif_11
chr04	chr04_nlr74	CC-NBARC-LRR	64351978	64354450	+	motif_17,motif_16,motif_1,motif_6,motif_6,motif_4,motif_4,motif_5,motif_5,motif_5,motif_10,motif_10,motif_10,motif_3,motif_3,motif_3,motif_12,motif_12,motif_12,motif_2,motif_2,motif_2,motif_8,motif_8,motif_7,motif_9,motif_11
chr04	chr04_nlr75	NBARC-LRR	64360211	64361758	+	motif_10,motif_3,motif_3,motif_12,motif_12,motif_12,motif_2,motif_2,motif_2,motif_8,motif_8,motif_7,motif_11
chr04	chr04_nlr76	CC-NBARC-LRR	64406902	64409386	+	motif_17,motif_16,motif_1,motif_6,motif_6,motif_4,motif_4,motif_5,motif_5,motif_5,motif_10,motif_10,motif_10,motif_3,motif_3,motif_3,motif_12,motif_12,motif_12,motif_2,motif_2,motif_2,motif_8,motif_8,motif_7,motif_9,motif_11,motif_11
chr04	chr04_nlr77	CC-NBARC	64421948	64423323	+	motif_17,motif_16,motif_1,motif_6,motif_5,motif_10,motif_10,motif_3,motif_3,motif_3,motif_12,motif_12,motif_12,motif_2,motif_2,motif_2,motif_8,motif_8,motif_7
chr04	chr04_nlr78	CC-NBARC-LRR	65912235	65914676	+	motif_17,motif_16,motif_1,motif_6,motif_6,motif_4,motif_4,motif_5,motif_5,motif_5,motif_10,motif_10,motif_10,motif_3,motif_3,motif_3,motif_12,motif_12,motif_12,motif_2,motif_2,motif_2,motif_8,motif_8,motif_7,motif_9,motif_11
chr04	chr04_nlr79	CC-NBARC-LRR	65931477	65933928	+	motif_17,motif_16,motif_1,motif_6,motif_6,motif_4,motif_4,motif_5,motif_5,motif_5,motif_10,motif_10,motif_10,motif_3,motif_3,motif_3,motif_12,motif_12,motif_12,motif_2,motif_2,motif_2,motif_8,motif_8,motif_7,motif_11
chr04	chr04_nlr80	NBARC-LRR	66489528	66491457	+	motif_1,motif_6,motif_6,motif_4,motif_4,motif_5,motif_5,motif_5,motif_10,motif_10,motif_10,motif_3,motif_3,motif_3,motif_12,motif_12,motif_12,motif_2,motif_2,motif_2,motif_8,motif_8,motif_7,motif_11,motif_11
chr04	chr04_nlr81	NBARC-LRR	66493876	66495859	+	motif_1,motif_6,motif_6,motif_4,motif_4,motif_5,motif_5,motif_5,motif_10,motif_10,motif_10,motif_3,motif_3,motif_3,motif_12,motif_12,motif_12,motif_2,motif_2,motif_2,motif_8,motif_8,motif_7,motif_9,motif_11,motif_11
chr04	chr04_nlr82	NBARC-LRR	66555248	66560212	+	motif_1,motif_6,motif_6,motif_4,motif_4,motif_5,motif_5,motif_5,motif_10,motif_10,motif_10,motif_3,motif_3,motif_3,motif_12,motif_12,motif_12,motif_2,motif_2,motif_2,motif_8,motif_8,motif_7,motif_9,motif_11,motif_11,motif_11,motif_11,motif_9,motif_11,motif_11
chr04	chr04_nlr83	NBARC-LRR	66574854	66576828	+	motif_1,motif_6,motif_6,motif_4,motif_4,motif_5,motif_5,motif_5,motif_10,motif_10,motif_10,motif_3,motif_3,motif_3,motif_12,motif_12,motif_12,motif_2,motif_2,motif_2,motif_8,motif_8,motif_7,motif_9,motif_11,motif_11
chr04	chr04_nlr84	NBARC-LRR	66586071	66588045	+	motif_1,motif_6,motif_6,motif_4,motif_4,motif_5,motif_5,motif_5,motif_10,motif_10,motif_10,motif_3,motif_3,motif_3,motif_12,motif_12,motif_12,motif_2,motif_2,motif_2,motif_8,motif_8,motif_7,motif_9,motif_11,motif_11,motif_11
chr04	chr04_nlr85	NBARC-LRR	66633248	66634337	+	motif_1,motif_6,motif_6,motif_4,motif_5,motif_3,motif_12,motif_12,motif_2,motif_2,motif_2,motif_8,motif_8,motif_7,motif_9
chr04	chr04_nlr86	NBARC-LRR	66683333	66685309	+	motif_1,motif_6,motif_6,motif_4,motif_4,motif_5,motif_5,motif_5,motif_10,motif_10,motif_10,motif_3,motif_3,motif_3,motif_12,motif_12,motif_12,motif_2,motif_2,motif_2,motif_8,motif_8,motif_7,motif_9,motif_11,motif_11
chr04	chr04_nlr87	NBARC-LRR	66689117	66692072	+	motif_1,motif_6,motif_6,motif_4,motif_4,motif_5,motif_5,motif_5,motif_10,motif_10,motif_10,motif_3,motif_3,motif_3,motif_12,motif_12,motif_12,motif_2,motif_2,motif_2,motif_8,motif_8,motif_7,motif_9,motif_11
chr04	chr04_nlr88	NBARC-LRR	66714895	66716152	+	motif_1,motif_6,motif_6,motif_4,motif_4,motif_5,motif_5,motif_5,motif_10,motif_10,motif_10,motif_3,motif_3,motif_3,motif_12,motif_12,motif_12,motif_2,motif_2,motif_2,motif_8,motif_8,motif_7,motif_9
chr04	chr04_nlr89	NBARC-LRR	66744612	66748200	+	motif_1,motif_6,motif_6,motif_4,motif_4,motif_5,motif_5,motif_5,motif_10,motif_10,motif_10,motif_3,motif_3,motif_3,motif_12,motif_12,motif_12,motif_2,motif_2,motif_2,motif_8,motif_8,motif_7,motif_9,motif_11
chr04	chr04_nlr90	NBARC-LRR	66774385	66776370	+	motif_1,motif_6,motif_6,motif_4,motif_4,motif_5,motif_5,motif_5,motif_10,motif_10,motif_10,motif_3,motif_3,motif_3,motif_12,motif_12,motif_12,motif_2,motif_2,motif_2,motif_8,motif_8,motif_7,motif_9,motif_11,motif_11
chr04	chr04_nlr91	NBARC-LRR	66786254	66788235	+	motif_1,motif_6,motif_6,motif_4,motif_4,motif_5,motif_5,motif_5,motif_10,motif_10,motif_10,motif_3,motif_3,motif_3,motif_12,motif_12,motif_12,motif_2,motif_2,motif_2,motif_8,motif_8,motif_7,motif_11,motif_11
chr04	chr04_nlr92	NBARC-LRR	66821705	66823682	+	motif_1,motif_6,motif_6,motif_4,motif_4,motif_5,motif_5,motif_5,motif_10,motif_10,motif_10,motif_3,motif_3,motif_3,motif_12,motif_12,motif_12,motif_2,motif_2,motif_2,motif_8,motif_8,motif_7,motif_9,motif_11,motif_11
chr04	chr04_nlr93	NBARC-LRR	66840578	66842498	+	motif_1,motif_6,motif_6,motif_4,motif_4,motif_5,motif_5,motif_5,motif_10,motif_10,motif_10,motif_3,motif_3,motif_3,motif_12,motif_12,motif_12,motif_2,motif_2,motif_2,motif_8,motif_8,motif_7,motif_11,motif_11,motif_11
chr04	chr04_nlr94	NBARC-LRR	66871442	66874757	+	motif_1,motif_6,motif_6,motif_4,motif_5,motif_3,motif_12,motif_12,motif_2,motif_2,motif_2,motif_8,motif_8,motif_7,motif_11,motif_11,motif_11
chr04	chr04_nlr95	NBARC-LRR	66879113	66880940	+	motif_1,motif_6,motif_6,motif_4,motif_4,motif_5,motif_5,motif_5,motif_10,motif_10,motif_10,motif_3,motif_3,motif_3,motif_12,motif_12,motif_12,motif_2,motif_2,motif_2,motif_8,motif_8,motif_7,motif_11,motif_11
chr04	chr04_nlr96	NBARC-LRR	66915694	66917668	+	motif_1,motif_6,motif_6,motif_4,motif_4,motif_5,motif_5,motif_5,motif_10,motif_10,motif_10,motif_3,motif_3,motif_3,motif_12,motif_12,motif_12,motif_2,motif_2,motif_2,motif_8,motif_8,motif_7,motif_9,motif_11,motif_11,motif_11
chr04	chr04_nlr97	NBARC-LRR	66949769	66951743	+	motif_1,motif_6,motif_6,motif_4,motif_4,motif_5,motif_5,motif_5,motif_10,motif_10,motif_10,motif_3,motif_3,motif_3,motif_12,motif_12,motif_12,motif_2,motif_2,motif_2,motif_8,motif_8,motif_7,motif_11,motif_11,motif_11,motif_11
chr04	chr04_nlr98	NBARC-LRR	66979928	66984349	+	motif_1,motif_6,motif_6,motif_4,motif_4,motif_5,motif_5,motif_5,motif_10,motif_10,motif_10,motif_3,motif_3,motif_3,motif_12,motif_12,motif_12,motif_2,motif_2,motif_2,motif_8,motif_8,motif_7,motif_9,motif_11,motif_11,motif_11,motif_11,motif_11
chr04	chr04_nlr99	NBARC	66983459	66984074	+	motif_6,motif_4,motif_4,motif_5,motif_5,motif_5,motif_10,motif_10,motif_10,motif_3,motif_3,motif_12
chr04	chr04_nlr100	NBARC-LRR	67009914	67011498	+	motif_1,motif_6,motif_6,motif_4,motif_4,motif_5,motif_5,motif_5,motif_10,motif_10,motif_10,motif_3,motif_3,motif_3,motif_12,motif_12,motif_12,motif_2,motif_2,motif_2,motif_8,motif_8,motif_7,motif_9,motif_11,motif_11
chr04	chr04_nlr101	NBARC-LRR	67034346	67036287	+	motif_1,motif_6,motif_6,motif_4,motif_4,motif_5,motif_5,motif_5,motif_10,motif_10,motif_10,motif_3,motif_3,motif_3,motif_12,motif_12,motif_12,motif_2,motif_2,motif_2,motif_8,motif_8,motif_7,motif_11
chr04	chr04_nlr102	CC-NBARC-LRR	67064231	67068142	+	motif_17,motif_16,motif_1,motif_6,motif_6,motif_4,motif_4,motif_5,motif_5,motif_5,motif_10,motif_10,motif_10,motif_3,motif_3,motif_3,motif_12,motif_12,motif_12,motif_2,motif_2,motif_2,motif_8,motif_8,motif_7,motif_9,motif_11,motif_11,motif_11
chr04	chr04_nlr103	CC-NBARC-LRR	67100464	67104512	+	motif_17,motif_16,motif_1,motif_6,motif_6,motif_4,motif_4,motif_5,motif_5,motif_5,motif_10,motif_10,motif_10,motif_3,motif_3,motif_3,motif_12,motif_12,motif_12,motif_2,motif_2,motif_2,motif_8,motif_8,motif_7,motif_11
chr04	chr04_nlr104	NBARC-LRR	67112951	67114928	+	motif_1,motif_6,motif_6,motif_4,motif_4,motif_5,motif_5,motif_5,motif_10,motif_10,motif_10,motif_3,motif_3,motif_3,motif_12,motif_12,motif_12,motif_2,motif_2,motif_2,motif_8,motif_8,motif_7,motif_9,motif_11,motif_11
chr04	chr04_nlr105	NBARC-LRR	67132594	67133944	+	motif_1,motif_6,motif_6,motif_4,motif_4,motif_5,motif_5,motif_5,motif_10,motif_10,motif_10,motif_3,motif_3,motif_3,motif_12,motif_12,motif_12,motif_2,motif_2,motif_2,motif_8,motif_8,motif_7,motif_9
chr04	chr04_nlr106	NBARC	67193855	67194017	+	motif_1,motif_6
chr04	chr04_nlr107	NBARC-LRR	67252293	67254234	+	motif_1,motif_6,motif_6,motif_4,motif_4,motif_5,motif_5,motif_5,motif_10,motif_10,motif_3,motif_2,motif_8,motif_7,motif_9,motif_11
chr04	chr04_nlr108	NBARC-LRR	67875180	67877943	-	motif_1,motif_6,motif_6,motif_4,motif_4,motif_5,motif_5,motif_5,motif_10,motif_10,motif_10,motif_3,motif_3,motif_3,motif_12,motif_12,motif_2,motif_7,motif_9,motif_11,motif_11,motif_11,motif_11,motif_11,motif_11
chr04	chr04_nlr109	NBARC-LRR	67868106	67870857	-	motif_1,motif_6,motif_6,motif_4,motif_4,motif_5,motif_5,motif_5,motif_10,motif_10,motif_10,motif_3,motif_3,motif_3,motif_12,motif_12,motif_2,motif_7,motif_9,motif_11,motif_11,motif_11,motif_11,motif_11,motif_11
chr04	chr04_nlr110	NBARC	67213229	67214093	-	motif_1,motif_6,motif_6,motif_4,motif_4,motif_5,motif_5,motif_5,motif_10,motif_10,motif_10,motif_3,motif_3,motif_3,motif_12,motif_12,motif_12,motif_2,motif_2,motif_8
chr04	chr04_nlr111	NBARC	67210727	67211393	-	motif_6,motif_5,motif_3,motif_12,motif_2
chr04	chr04_nlr112	CC-NBARC-LRR	67201669	67205869	-	motif_17,motif_16,motif_1,motif_6,motif_6,motif_4,motif_4,motif_5,motif_5,motif_5,motif_10,motif_10,motif_3,motif_2,motif_8,motif_7,motif_11
chr04	chr04_nlr113	NBARC	67189776	67197935	-	motif_1,motif_6,motif_5,motif_10,motif_3
chr04	chr04_nlr114	NBARC-LRR	67176101	67178039	-	motif_1,motif_6,motif_6,motif_4,motif_4,motif_5,motif_5,motif_5,motif_10,motif_10,motif_3,motif_2,motif_8,motif_7,motif_11
chr04	chr04_nlr115	NBARC-LRR	67137535	67139455	-	motif_1,motif_6,motif_6,motif_4,motif_4,motif_5,motif_5,motif_5,motif_10,motif_10,motif_10,motif_3,motif_3,motif_3,motif_12,motif_12,motif_12,motif_2,motif_2,motif_2,motif_8,motif_8,motif_7,motif_11
chr04	chr04_nlr116	NBARC-LRR	67081276	67083195	-	motif_1,motif_6,motif_6,motif_4,motif_4,motif_5,motif_5,motif_5,motif_10,motif_10,motif_10,motif_3,motif_3,motif_3,motif_12,motif_12,motif_12,motif_2,motif_2,motif_2,motif_8,motif_8,motif_7,motif_11
chr04	chr04_nlr117	CC-NBARC-LRR	67046453	67049661	-	motif_17,motif_16,motif_1,motif_6,motif_6,motif_4,motif_4,motif_5,motif_5,motif_5,motif_10,motif_10,motif_3,motif_2,motif_8,motif_7,motif_9
chr04	chr04_nlr118	NBARC	67038865	67039408	-	motif_1,motif_6,motif_6,motif_4,motif_4,motif_5,motif_5,motif_5,motif_10,motif_10,motif_3
chr04	chr04_nlr119	NBARC-LRR	67013916	67015842	-	motif_1,motif_6,motif_6,motif_4,motif_4,motif_5,motif_5,motif_5,motif_10,motif_10,motif_10,motif_3,motif_3,motif_3,motif_12,motif_12,motif_12,motif_2,motif_2,motif_2,motif_8,motif_8,motif_7,motif_11
chr04	chr04_nlr120	CC-NBARC-LRR	66986731	66989897	-	motif_17,motif_16,motif_1,motif_6,motif_6,motif_4,motif_4,motif_5,motif_5,motif_5,motif_10,motif_10,motif_10,motif_3,motif_3,motif_3,motif_12,motif_12,motif_12,motif_2,motif_2,motif_2,motif_8,motif_8,motif_7,motif_11
chr04	chr04_nlr121	CC-NBARC-LRR	66954193	66958477	-	motif_17,motif_16,motif_1,motif_6,motif_6,motif_4,motif_4,motif_5,motif_5,motif_5,motif_10,motif_10,motif_10,motif_3,motif_3,motif_3,motif_12,motif_12,motif_12,motif_2,motif_2,motif_2,motif_8,motif_8,motif_7,motif_11
chr04	chr04_nlr122	NBARC-LRR	66900839	66902369	-	motif_10,motif_3,motif_3,motif_12,motif_12,motif_12,motif_2,motif_2,motif_2,motif_8,motif_8,motif_7,motif_11
chr04	chr04_nlr123	NBARC-LRR	66845099	66845858	-	motif_3,motif_12,motif_12,motif_2,motif_2,motif_2,motif_8,motif_8,motif_7,motif_9
chr04	chr04_nlr124	NBARC-LRR	66804203	66806123	-	motif_1,motif_6,motif_6,motif_4,motif_4,motif_5,motif_5,motif_5,motif_10,motif_10,motif_10,motif_3,motif_3,motif_3,motif_12,motif_12,motif_12,motif_2,motif_2,motif_2,motif_8,motif_8,motif_7,motif_11
chr04	chr04_nlr125	NBARC	66736445	66737389	-	motif_1,motif_6,motif_6,motif_4,motif_4,motif_5,motif_5,motif_5,motif_10,motif_10,motif_10,motif_3,motif_3,motif_3,motif_12,motif_12,motif_12,motif_2,motif_2,motif_2,motif_8,motif_8,motif_7
chr04	chr04_nlr126	NBARC-LRR	66667209	66669147	-	motif_1,motif_6,motif_6,motif_4,motif_4,motif_5,motif_5,motif_5,motif_10,motif_10,motif_3,motif_2,motif_8,motif_7,motif_9,motif_11
chr04	chr04_nlr127	NBARC-LRR	66636597	66638517	-	motif_1,motif_6,motif_6,motif_4,motif_4,motif_5,motif_5,motif_5,motif_10,motif_10,motif_10,motif_3,motif_3,motif_3,motif_12,motif_12,motif_12,motif_2,motif_2,motif_2,motif_8,motif_8,motif_7,motif_11
chr04	chr04_nlr128	CC-NBARC-LRR	66610849	66614941	-	motif_16,motif_1,motif_6,motif_6,motif_4,motif_4,motif_5,motif_5,motif_5,motif_10,motif_10,motif_10,motif_3,motif_3,motif_3,motif_12,motif_12,motif_12,motif_2,motif_2,motif_2,motif_8,motif_8,motif_7,motif_11
chr04	chr04_nlr129	NBARC-LRR	66497210	66499139	-	motif_1,motif_6,motif_6,motif_4,motif_4,motif_5,motif_5,motif_5,motif_10,motif_10,motif_10,motif_3,motif_3,motif_3,motif_12,motif_12,motif_12,motif_2,motif_2,motif_2,motif_8,motif_8,motif_7,motif_11
chr04	chr04_nlr130	TIR-NBARC-LRR	66127725	66131175	-	motif_18,motif_15,motif_13,motif_1,motif_4,motif_4,motif_5,motif_5,motif_5,motif_10,motif_10,motif_10,motif_3,motif_3,motif_12,motif_7,motif_9,motif_11,motif_11,motif_11,motif_11,motif_9,motif_11,motif_11,motif_9,motif_9,motif_11
chr04	chr04_nlr131	CC-NBARC-LRR	64312711	64315168	-	motif_17,motif_16,motif_1,motif_6,motif_6,motif_4,motif_4,motif_5,motif_5,motif_5,motif_10,motif_10,motif_10,motif_3,motif_3,motif_3,motif_12,motif_12,motif_12,motif_2,motif_2,motif_2,motif_8,motif_8,motif_7,motif_11
chr04	chr04_nlr132	NBARC-LRR	64298514	64299819	-	motif_1,motif_6,motif_6,motif_4,motif_4,motif_5,motif_5,motif_10,motif_12,motif_2,motif_2,motif_8,motif_8,motif_7,motif_9
chr04	chr04_nlr133	NBARC	64295909	64296284	-	motif_1,motif_6,motif_6,motif_4,motif_5
chr04	chr04_nlr134	CC-NBARC-LRR	64272314	64274744	-	motif_17,motif_16,motif_1,motif_6,motif_6,motif_4,motif_4,motif_5,motif_5,motif_5,motif_10,motif_10,motif_10,motif_3,motif_3,motif_3,motif_12,motif_12,motif_12,motif_2,motif_2,motif_2,motif_8,motif_8,motif_7,motif_11,motif_11
chr04	chr04_nlr135	NBARC	64225263	64226208	-	motif_1,motif_6,motif_6,motif_4,motif_4,motif_5,motif_5,motif_5,motif_10,motif_10,motif_10,motif_3,motif_3,motif_3,motif_12,motif_12,motif_12,motif_2,motif_2,motif_2,motif_8,motif_8,motif_7
chr04	chr04_nlr136	NBARC	64222419	64222581	-	motif_1,motif_6
chr04	chr04_nlr137	NBARC-LRR	64101595	64103542	-	motif_1,motif_4,motif_4,motif_5,motif_5,motif_5,motif_10,motif_10,motif_10,motif_3,motif_3,motif_3,motif_12,motif_12,motif_12,motif_2,motif_2,motif_2,motif_8,motif_8,motif_7,motif_11
chr04	chr04_nlr138	CC-NBARC-LRR	64087732	64090243	-	motif_17,motif_16,motif_1,motif_6,motif_6,motif_4,motif_5,motif_3,motif_12,motif_12,motif_2,motif_2,motif_2,motif_8,motif_8,motif_7,motif_11
chr04	chr04_nlr139	CC-NBARC	64060213	64061980	-	motif_17,motif_1,motif_6,motif_6,motif_4,motif_4,motif_5,motif_5,motif_5,motif_10,motif_10,motif_10,motif_3,motif_3,motif_3,motif_12,motif_12,motif_12,motif_2,motif_2,motif_2,motif_8,motif_8,motif_7
chr04	chr04_nlr140	CC-NBARC-LRR	62920494	62922963	-	motif_17,motif_16,motif_1,motif_6,motif_6,motif_4,motif_4,motif_5,motif_5,motif_5,motif_10,motif_10,motif_10,motif_3,motif_3,motif_3,motif_12,motif_12,motif_12,motif_2,motif_2,motif_2,motif_8,motif_8,motif_7,motif_11,motif_11
chr04	chr04_nlr141	CC-NBARC-LRR	62911034	62913506	-	motif_17,motif_16,motif_1,motif_6,motif_6,motif_4,motif_4,motif_5,motif_5,motif_5,motif_10,motif_10,motif_10,motif_3,motif_3,motif_3,motif_12,motif_12,motif_12,motif_2,motif_2,motif_2,motif_8,motif_8,motif_7,motif_11,motif_11,motif_11
chr04	chr04_nlr142	CC-NBARC-LRR	62589030	62591499	-	motif_17,motif_16,motif_1,motif_6,motif_6,motif_4,motif_4,motif_5,motif_5,motif_5,motif_10,motif_10,motif_10,motif_3,motif_3,motif_3,motif_12,motif_12,motif_12,motif_2,motif_2,motif_2,motif_8,motif_8,motif_7,motif_11,motif_11
chr04	chr04_nlr143	CC-NBARC-LRR	62581730	62583782	-	motif_17,motif_1,motif_6,motif_6,motif_4,motif_4,motif_5,motif_5,motif_5,motif_10,motif_10,motif_10,motif_3,motif_3,motif_3,motif_12,motif_12,motif_12,motif_2,motif_2,motif_2,motif_8,motif_8,motif_7,motif_11,motif_11,motif_11
chr04	chr04_nlr144	CC-NBARC-LRR	61701942	61704402	-	motif_17,motif_16,motif_1,motif_6,motif_6,motif_4,motif_4,motif_5,motif_5,motif_5,motif_10,motif_10,motif_10,motif_3,motif_3,motif_3,motif_12,motif_12,motif_12,motif_2,motif_2,motif_2,motif_8,motif_8,motif_7,motif_11,motif_11
chr04	chr04_nlr145	CC-NBARC-LRR	61697029	61699075	-	motif_17,motif_1,motif_6,motif_6,motif_4,motif_4,motif_5,motif_5,motif_5,motif_10,motif_10,motif_10,motif_3,motif_3,motif_3,motif_12,motif_12,motif_12,motif_2,motif_2,motif_2,motif_8,motif_8,motif_7,motif_11,motif_11
chr04	chr04_nlr146	CC-NBARC	61689650	61691252	-	motif_17,motif_1,motif_6,motif_6,motif_4,motif_4,motif_5,motif_5,motif_5,motif_10,motif_10,motif_10,motif_3,motif_3,motif_3,motif_12,motif_12,motif_12,motif_2,motif_2,motif_2,motif_8,motif_8,motif_7,motif_20
chr04	chr04_nlr147	CC-NBARC-LRR	61664976	61667022	-	motif_17,motif_1,motif_6,motif_6,motif_4,motif_4,motif_5,motif_5,motif_5,motif_10,motif_10,motif_10,motif_3,motif_3,motif_3,motif_12,motif_12,motif_12,motif_2,motif_2,motif_2,motif_8,motif_8,motif_7,motif_11,motif_11
chr04	chr04_nlr148	CC-NBARC	61652806	61654197	-	motif_17,motif_16,motif_1,motif_6,motif_6,motif_4,motif_4,motif_5,motif_5,motif_5,motif_10,motif_10,motif_10,motif_3,motif_3,motif_3,motif_12,motif_12,motif_12,motif_2,motif_2,motif_8
chr04	chr04_nlr149	CC-NBARC-LRR	61647321	61649772	-	motif_17,motif_16,motif_1,motif_6,motif_6,motif_4,motif_4,motif_5,motif_5,motif_5,motif_10,motif_10,motif_10,motif_3,motif_3,motif_3,motif_12,motif_12,motif_12,motif_2,motif_2,motif_2,motif_8,motif_8,motif_7,motif_9,motif_11,motif_11,motif_11
chr04	chr04_nlr150	CC-NBARC-LRR	61640949	61643451	-	motif_17,motif_16,motif_1,motif_6,motif_6,motif_4,motif_4,motif_5,motif_5,motif_5,motif_10,motif_10,motif_10,motif_3,motif_3,motif_3,motif_12,motif_12,motif_12,motif_2,motif_2,motif_2,motif_8,motif_8,motif_7,motif_11
chr04	chr04_nlr151	CC-NBARC-LRR	61636406	61638896	-	motif_17,motif_16,motif_1,motif_6,motif_6,motif_4,motif_4,motif_5,motif_5,motif_5,motif_10,motif_10,motif_10,motif_3,motif_3,motif_3,motif_12,motif_12,motif_12,motif_2,motif_2,motif_2,motif_8,motif_8,motif_7,motif_11
chr04	chr04_nlr152	CC-NBARC-LRR	61630031	61633381	-	motif_17,motif_16,motif_1,motif_6,motif_6,motif_4,motif_4,motif_5,motif_5,motif_10,motif_3,motif_12,motif_12,motif_2,motif_2,motif_2,motif_8,motif_8,motif_7,motif_11,motif_11,motif_11
chr04	chr04_nlr153	CC-NBARC-LRR	61622508	61624554	-	motif_17,motif_1,motif_6,motif_6,motif_4,motif_4,motif_5,motif_5,motif_5,motif_10,motif_10,motif_10,motif_3,motif_3,motif_3,motif_12,motif_12,motif_12,motif_2,motif_2,motif_2,motif_8,motif_8,motif_7,motif_11,motif_11,motif_11
chr04	chr04_nlr154	NBARC-LRR	61619466	61620707	-	motif_2,motif_8,motif_7,motif_11,motif_11
chr04	chr04_nlr155	CC-NBARC-LRR	61591116	61593171	-	motif_17,motif_1,motif_6,motif_6,motif_4,motif_4,motif_5,motif_5,motif_5,motif_10,motif_10,motif_10,motif_3,motif_3,motif_3,motif_12,motif_12,motif_12,motif_2,motif_2,motif_2,motif_8,motif_8,motif_7,motif_11,motif_11,motif_11
chr04	chr04_nlr156	CC-NBARC-LRR	61585679	61589838	-	motif_17,motif_16,motif_1,motif_6,motif_6,motif_4,motif_4,motif_5,motif_5,motif_5,motif_10,motif_10,motif_10,motif_3,motif_3,motif_3,motif_12,motif_12,motif_12,motif_2,motif_2,motif_2,motif_8,motif_8,motif_7,motif_9,motif_11,motif_11,motif_11
chr04	chr04_nlr157	CC-NBARC	61574563	61576558	-	motif_17,motif_16,motif_1,motif_6,motif_6,motif_4,motif_4,motif_5,motif_5,motif_5,motif_10,motif_10,motif_10,motif_3,motif_3,motif_3,motif_12,motif_12,motif_12,motif_2,motif_2,motif_2,motif_8,motif_8,motif_7,motif_20
chr04	chr04_nlr158	NBARC-LRR	61566445	61571186	-	motif_4,motif_5,motif_5,motif_10,motif_10,motif_3,motif_12,motif_2,motif_8,motif_7,motif_11,motif_9,motif_11,motif_11,motif_11
chr04	chr04_nlr159	CC-NBARC-LRR	61552644	61555110	-	motif_17,motif_16,motif_1,motif_6,motif_6,motif_4,motif_4,motif_5,motif_5,motif_5,motif_10,motif_10,motif_10,motif_3,motif_3,motif_3,motif_12,motif_12,motif_12,motif_2,motif_2,motif_2,motif_8,motif_8,motif_7,motif_11,motif_11,motif_11
chr04	chr04_nlr160	CC-NBARC-LRR	61545781	61548090	-	motif_16,motif_6,motif_4,motif_4,motif_5,motif_5,motif_5,motif_10,motif_10,motif_10,motif_3,motif_3,motif_3,motif_12,motif_12,motif_12,motif_2,motif_2,motif_2,motif_8,motif_8,motif_7,motif_11,motif_11
chr04	chr04_nlr161	NBARC-LRR	61540177	61542084	-	motif_1,motif_6,motif_6,motif_4,motif_4,motif_5,motif_5,motif_5,motif_10,motif_10,motif_10,motif_3,motif_3,motif_3,motif_12,motif_12,motif_12,motif_2,motif_2,motif_2,motif_8,motif_8,motif_7,motif_11,motif_11
chr04	chr04_nlr162	NBARC	61538460	61538799	-	motif_5,motif_10,motif_10,motif_3,motif_3,motif_12
chr04	chr04_nlr163	CC-NBARC	61523050	61530094	-	motif_17,motif_1,motif_6,motif_4,motif_5,motif_5,motif_10,motif_10,motif_10,motif_3,motif_3,motif_3,motif_12,motif_12,motif_12,motif_2,motif_2,motif_2,motif_8,motif_8,motif_7
chr04	chr04_nlr164	CC-NBARC-LRR	61502574	61504887	-	motif_17,motif_16,motif_1,motif_6,motif_6,motif_4,motif_4,motif_5,motif_5,motif_5,motif_10,motif_10,motif_10,motif_3,motif_3,motif_3,motif_12,motif_12,motif_12,motif_2,motif_2,motif_2,motif_8,motif_8,motif_7,motif_11
chr04	chr04_nlr165	CC-NBARC-LRR	61493733	61496235	-	motif_17,motif_16,motif_1,motif_6,motif_6,motif_4,motif_4,motif_5,motif_5,motif_5,motif_10,motif_10,motif_10,motif_3,motif_3,motif_3,motif_12,motif_12,motif_12,motif_2,motif_2,motif_2,motif_8,motif_8,motif_7,motif_11,motif_11,motif_11
chr04	chr04_nlr166	NBARC	61491699	61492398	-	motif_4,motif_5,motif_5,motif_10,motif_10,motif_10,motif_3,motif_3,motif_3,motif_12,motif_12,motif_12,motif_2,motif_2,motif_2,motif_8,motif_8,motif_7
chr04	chr04_nlr167	CC-NBARC-LRR	61482639	61485126	-	motif_17,motif_16,motif_1,motif_6,motif_6,motif_4,motif_4,motif_5,motif_5,motif_5,motif_10,motif_10,motif_10,motif_3,motif_3,motif_3,motif_12,motif_12,motif_12,motif_2,motif_2,motif_2,motif_8,motif_8,motif_7,motif_11,motif_11,motif_11
chr04	chr04_nlr168	CC-NBARC-LRR	61475837	61478082	-	motif_17,motif_16,motif_1,motif_6,motif_12,motif_2,motif_2,motif_8,motif_8,motif_7,motif_11,motif_11
chr04	chr04_nlr169	CC-NBARC-LRR	61469422	61470982	-	motif_17,motif_16,motif_1,motif_6,motif_6,motif_4,motif_4,motif_5,motif_5,motif_5,motif_10,motif_10,motif_3,motif_11
chr04	chr04_nlr170	CC-NBARC-LRR	61461985	61466088	-	motif_17,motif_1,motif_6,motif_6,motif_4,motif_4,motif_5,motif_5,motif_5,motif_10,motif_10,motif_10,motif_3,motif_3,motif_12,motif_11,motif_19,motif_11
chr04	chr04_nlr171	CC-NBARC	61462822	61463900	-	motif_17,motif_1,motif_6,motif_6,motif_4,motif_4,motif_5,motif_5,motif_5,motif_10,motif_10,motif_3,motif_2,motif_8,motif_7
chr04	chr04_nlr172	CC-NBARC-LRR	61431276	61438497	-	motif_17,motif_16,motif_1,motif_6,motif_4,motif_5,motif_5,motif_10,motif_10,motif_10,motif_3,motif_3,motif_3,motif_12,motif_12,motif_12,motif_2,motif_2,motif_2,motif_8,motif_8,motif_7,motif_11,motif_11,motif_11,motif_11,motif_11
chr04	chr04_nlr173	NBARC	61432242	61432745	-	motif_10,motif_3,motif_3,motif_12,motif_12,motif_2,motif_7
chr04	chr04_nlr174	CC-NBARC-LRR	61418281	61420708	-	motif_17,motif_16,motif_1,motif_6,motif_10,motif_3,motif_3,motif_12,motif_12,motif_12,motif_2,motif_2,motif_2,motif_8,motif_8,motif_7,motif_9,motif_11,motif_11,motif_11
chr04	chr04_nlr175	CC-NBARC	61404005	61406000	-	motif_17,motif_16,motif_1,motif_6,motif_6,motif_4,motif_4,motif_5,motif_5,motif_5,motif_10,motif_10,motif_10,motif_3,motif_3,motif_3,motif_12,motif_12,motif_12,motif_2,motif_2,motif_2,motif_8,motif_8,motif_7,motif_20
chr04	chr04_nlr176	CC-NBARC-LRR	61396307	61400826	-	motif_17,motif_16,motif_1,motif_6,motif_6,motif_4,motif_4,motif_5,motif_5,motif_5,motif_10,motif_10,motif_3,motif_12,motif_2,motif_8,motif_7,motif_11,motif_11,motif_11
chr04	chr04_nlr177	CC-NBARC-LRR	61382930	61385396	-	motif_17,motif_16,motif_1,motif_6,motif_6,motif_4,motif_4,motif_5,motif_5,motif_5,motif_10,motif_10,motif_10,motif_3,motif_3,motif_3,motif_12,motif_12,motif_12,motif_2,motif_2,motif_2,motif_8,motif_8,motif_7,motif_11,motif_11,motif_11
chr04	chr04_nlr178	CC-NBARC	61377599	61378933	-	motif_16,motif_1,motif_6,motif_6,motif_4,motif_4,motif_5,motif_5,motif_5,motif_10,motif_10,motif_10,motif_3,motif_3,motif_3,motif_12,motif_12,motif_12,motif_2,motif_2,motif_2,motif_8,motif_8,motif_7
chr04	chr04_nlr179	CC-NBARC-LRR	61346499	61354501	-	motif_17,motif_1,motif_6,motif_3,motif_12,motif_12,motif_2,motif_2,motif_2,motif_8,motif_8,motif_7,motif_11,motif_11
chr04	chr04_nlr180	CC-NBARC	61338922	61340421	-	motif_17,motif_16,motif_1,motif_6,motif_6,motif_4,motif_4,motif_5,motif_5,motif_5,motif_10,motif_10,motif_10,motif_3,motif_3,motif_3,motif_12,motif_12,motif_12,motif_2,motif_2,motif_2,motif_8,motif_8,motif_7
chr04	chr04_nlr181	CC-NBARC-LRR	61317083	61319549	-	motif_17,motif_16,motif_1,motif_6,motif_6,motif_4,motif_4,motif_5,motif_5,motif_5,motif_10,motif_10,motif_10,motif_3,motif_3,motif_3,motif_12,motif_12,motif_12,motif_2,motif_2,motif_2,motif_8,motif_8,motif_7,motif_9,motif_11,motif_11
chr04	chr04_nlr182	CC-NBARC-LRR	61310039	61312398	-	motif_17,motif_16,motif_1,motif_6,motif_6,motif_4,motif_4,motif_5,motif_5,motif_5,motif_10,motif_10,motif_10,motif_3,motif_3,motif_3,motif_12,motif_12,motif_12,motif_2,motif_2,motif_2,motif_8,motif_8,motif_7,motif_11
chr04	chr04_nlr183	CC-NBARC-LRR	61304895	61307397	-	motif_17,motif_16,motif_1,motif_6,motif_6,motif_4,motif_4,motif_5,motif_5,motif_5,motif_10,motif_10,motif_10,motif_3,motif_3,motif_3,motif_12,motif_12,motif_12,motif_2,motif_2,motif_2,motif_8,motif_8,motif_7,motif_11,motif_11
chr04	chr04_nlr184	CC-NBARC	58426697	58430357	-	motif_16,motif_1,motif_6,motif_6,motif_4,motif_5,motif_10,motif_3,motif_3,motif_12,motif_12,motif_12,motif_2,motif_2,motif_2,motif_8,motif_8,motif_7
chr04	chr04_nlr185	NBARC-LRR	58408844	58411403	-	motif_1,motif_6,motif_6,motif_4,motif_4,motif_5,motif_5,motif_5,motif_10,motif_10,motif_10,motif_3,motif_3,motif_3,motif_12,motif_12,motif_12,motif_2,motif_2,motif_2,motif_8,motif_8,motif_7,motif_11,motif_11
chr04	chr04_nlr186	NBARC-LRR	58389374	58392221	-	motif_1,motif_6,motif_6,motif_4,motif_4,motif_5,motif_5,motif_5,motif_10,motif_10,motif_10,motif_3,motif_3,motif_3,motif_12,motif_12,motif_12,motif_2,motif_2,motif_2,motif_8,motif_8,motif_7,motif_11,motif_11,motif_11,motif_11,motif_11
chr04	chr04_nlr187	NBARC-LRR	58385873	58387820	-	motif_1,motif_6,motif_6,motif_4,motif_4,motif_5,motif_5,motif_5,motif_10,motif_10,motif_10,motif_3,motif_3,motif_3,motif_12,motif_12,motif_12,motif_2,motif_2,motif_2,motif_8,motif_8,motif_7,motif_11
chr04	chr04_nlr188	NBARC-LRR	58380832	58382818	-	motif_1,motif_6,motif_6,motif_4,motif_4,motif_5,motif_5,motif_5,motif_10,motif_10,motif_10,motif_3,motif_3,motif_3,motif_12,motif_12,motif_12,motif_2,motif_2,motif_2,motif_8,motif_8,motif_7,motif_11,motif_11,motif_11
chr04	chr04_nlr189	NBARC	56292894	56293784	-	motif_6,motif_4,motif_4,motif_5,motif_5,motif_5,motif_10,motif_10,motif_10,motif_3,motif_3,motif_3,motif_12,motif_12,motif_2,motif_8,motif_7
chr04	chr04_nlr190	CC-NBARC-LRR	56178748	56182883	-	motif_17,motif_16,motif_1,motif_6,motif_6,motif_4,motif_4,motif_5,motif_5,motif_5,motif_10,motif_10,motif_10,motif_3,motif_3,motif_3,motif_12,motif_12,motif_12,motif_2,motif_2,motif_2,motif_8,motif_8,motif_7,motif_9,motif_11,motif_11
chr04	chr04_nlr191	NBARC-LRR	56115696	56117655	-	motif_1,motif_6,motif_6,motif_4,motif_4,motif_5,motif_5,motif_5,motif_10,motif_10,motif_10,motif_3,motif_3,motif_3,motif_12,motif_12,motif_12,motif_2,motif_2,motif_2,motif_8,motif_8,motif_7,motif_11,motif_11
chr04	chr04_nlr192	CC-NBARC-LRR	55704072	55706456	-	motif_17,motif_16,motif_1,motif_6,motif_6,motif_4,motif_4,motif_5,motif_5,motif_5,motif_10,motif_10,motif_10,motif_3,motif_3,motif_3,motif_12,motif_12,motif_12,motif_2,motif_2,motif_2,motif_8,motif_8,motif_7,motif_9,motif_11,motif_11,motif_11,motif_11,motif_11,motif_11,motif_11
chr04	chr04_nlr193	CC-NBARC-LRR	55678786	55680808	-	motif_17,motif_16,motif_1,motif_6,motif_6,motif_4,motif_4,motif_5,motif_5,motif_5,motif_10,motif_10,motif_10,motif_3,motif_3,motif_3,motif_12,motif_12,motif_12,motif_2,motif_2,motif_2,motif_8,motif_8,motif_7,motif_9,motif_9,motif_11,motif_11
chr04	chr04_nlr194	NBARC-LRR	53064082	53066407	-	motif_1,motif_6,motif_6,motif_4,motif_4,motif_5,motif_5,motif_5,motif_10,motif_10,motif_10,motif_3,motif_3,motif_3,motif_12,motif_12,motif_12,motif_2,motif_2,motif_2,motif_8,motif_8,motif_7,motif_11,motif_11,motif_11
chr04	chr04_nlr195	CC-NBARC-LRR	49496641	49500221	-	motif_17,motif_1,motif_4,motif_4,motif_5,motif_5,motif_5,motif_10,motif_10,motif_10,motif_3,motif_3,motif_3,motif_12,motif_12,motif_12,motif_2,motif_2,motif_2,motif_8,motif_8,motif_7,motif_11,motif_11,motif_11
chr04	chr04_nlr196	CC-NBARC	30329433	30330351	-	motif_16,motif_1,motif_6,motif_6,motif_4,motif_5
chr04	chr04_nlr197	NBARC	30260090	30260363	-	motif_1,motif_6,motif_4
chr04	chr04_nlr198	NBARC	30221249	30221609	-	motif_1,motif_6,motif_6,motif_4,motif_5
chr04	chr04_nlr199	CC-NBARC	22475378	22476845	-	motif_17,motif_16,motif_1,motif_6,motif_6,motif_4,motif_4,motif_5,motif_5,motif_5,motif_10,motif_10,motif_10,motif_3,motif_3,motif_3,motif_12,motif_12,motif_12,motif_2,motif_2,motif_2,motif_8,motif_8,motif_7
chr04	chr04_nlr200	NBARC-LRR	21457330	21461635	-	motif_1,motif_6,motif_6,motif_4,motif_4,motif_5,motif_5,motif_5,motif_10,motif_10,motif_10,motif_3,motif_3,motif_3,motif_12,motif_12,motif_2,motif_7,motif_9,motif_11,motif_11,motif_11,motif_11,motif_11,motif_11,motif_11,motif_11,motif_11,motif_11,motif_11
chr04	chr04_nlr201	TIR-NBARC-LRR	20750946	20753807	-	motif_18,motif_15,motif_13,motif_1,motif_4,motif_4,motif_5,motif_5,motif_5,motif_10,motif_10,motif_10,motif_3,motif_3,motif_12,motif_7,motif_11,motif_11,motif_11,motif_11,motif_9,motif_11,motif_11,motif_9,motif_11,motif_9
chr04	chr04_nlr202	TIR-NBARC	16874674	16876396	-	motif_18,motif_15,motif_1,motif_4,motif_4,motif_5,motif_5,motif_5,motif_10,motif_10,motif_10,motif_3,motif_3,motif_12,motif_7
chr05	chr05_nlr1	CC-NBARC-LRR	3515956	3518338	+	motif_17,motif_16,motif_1,motif_6,motif_6,motif_4,motif_4,motif_5,motif_5,motif_5,motif_10,motif_10,motif_10,motif_3,motif_3,motif_3,motif_12,motif_12,motif_12,motif_2,motif_2,motif_2,motif_8,motif_8,motif_7,motif_11
chr05	chr05_nlr2	NBARC	3553175	3553418	+	motif_2,motif_8,motif_7
chr05	chr05_nlr3	CC-NBARC-LRR	3565582	3567970	+	motif_17,motif_16,motif_1,motif_6,motif_6,motif_4,motif_4,motif_5,motif_5,motif_5,motif_10,motif_10,motif_10,motif_3,motif_3,motif_3,motif_12,motif_12,motif_12,motif_2,motif_2,motif_2,motif_8,motif_8,motif_7,motif_11,motif_11
chr05	chr05_nlr4	CC-NBARC	3577739	3579109	+	motif_17,motif_16,motif_1,motif_6,motif_6,motif_4,motif_4,motif_5,motif_5,motif_5,motif_10,motif_10,motif_10,motif_3,motif_3,motif_3,motif_12,motif_12,motif_12,motif_2,motif_2,motif_2,motif_8,motif_8,motif_7
chr05	chr05_nlr5	CC-NBARC-LRR	3606357	3608805	+	motif_17,motif_16,motif_1,motif_6,motif_6,motif_4,motif_4,motif_5,motif_5,motif_5,motif_10,motif_10,motif_10,motif_3,motif_3,motif_3,motif_12,motif_12,motif_12,motif_2,motif_2,motif_2,motif_8,motif_8,motif_7,motif_9,motif_11,motif_11
chr05	chr05_nlr6	CC-NBARC-LRR	3619366	3621733	+	motif_17,motif_16,motif_1,motif_6,motif_6,motif_4,motif_4,motif_5,motif_5,motif_5,motif_10,motif_10,motif_10,motif_3,motif_3,motif_3,motif_12,motif_12,motif_12,motif_2,motif_2,motif_2,motif_8,motif_8,motif_7,motif_9,motif_11
chr05	chr05_nlr7	NBARC	3655099	3655342	+	motif_2,motif_8,motif_7
chr05	chr05_nlr8	CC-NBARC-LRR	3667892	3670262	+	motif_17,motif_16,motif_1,motif_6,motif_6,motif_4,motif_4,motif_5,motif_5,motif_5,motif_10,motif_10,motif_10,motif_3,motif_3,motif_3,motif_12,motif_12,motif_12,motif_2,motif_2,motif_2,motif_8,motif_8,motif_7,motif_11
chr05	chr05_nlr9	CC-NBARC-LRR	3691627	3694003	+	motif_17,motif_16,motif_1,motif_6,motif_6,motif_4,motif_4,motif_5,motif_5,motif_5,motif_10,motif_10,motif_10,motif_3,motif_3,motif_3,motif_12,motif_12,motif_12,motif_2,motif_2,motif_2,motif_8,motif_8,motif_7,motif_11
chr05	chr05_nlr10	CC-NBARC-LRR	3796087	3798466	+	motif_17,motif_16,motif_1,motif_6,motif_6,motif_4,motif_4,motif_5,motif_5,motif_5,motif_10,motif_10,motif_10,motif_3,motif_3,motif_3,motif_12,motif_12,motif_12,motif_2,motif_2,motif_2,motif_8,motif_8,motif_7,motif_11
chr05	chr05_nlr11	CC-NBARC-LRR	3805533	3808911	+	motif_17,motif_16,motif_1,motif_6,motif_6,motif_4,motif_4,motif_5,motif_5,motif_5,motif_10,motif_10,motif_10,motif_3,motif_3,motif_3,motif_12,motif_12,motif_12,motif_2,motif_2,motif_2,motif_8,motif_8,motif_7,motif_9,motif_11
chr05	chr05_nlr12	CC-NBARC-LRR	3825784	3828181	+	motif_17,motif_16,motif_1,motif_6,motif_6,motif_4,motif_4,motif_5,motif_5,motif_5,motif_10,motif_10,motif_10,motif_3,motif_3,motif_3,motif_12,motif_12,motif_12,motif_2,motif_2,motif_2,motif_8,motif_8,motif_7,motif_11
chr05	chr05_nlr13	CC-NBARC	3852155	3853526	+	motif_17,motif_16,motif_1,motif_6,motif_6,motif_4,motif_4,motif_5,motif_5,motif_5,motif_10,motif_10,motif_10,motif_3,motif_3,motif_3,motif_12,motif_12,motif_12,motif_2,motif_2,motif_2,motif_8,motif_8,motif_7
chr05	chr05_nlr14	NBARC	3937137	3937899	+	motif_1,motif_6,motif_6,motif_4,motif_4,motif_5,motif_5,motif_5,motif_10,motif_10,motif_10,motif_3,motif_3,motif_3,motif_12,motif_12,motif_2
chr05	chr05_nlr15	CC-NBARC-LRR	3953817	3956196	+	motif_17,motif_16,motif_1,motif_6,motif_6,motif_4,motif_4,motif_5,motif_5,motif_5,motif_10,motif_10,motif_10,motif_3,motif_3,motif_3,motif_12,motif_12,motif_12,motif_2,motif_2,motif_2,motif_8,motif_8,motif_7,motif_11
chr05	chr05_nlr16	TIR-NBARC	11660264	11661677	+	motif_18,motif_15,motif_13,motif_4,motif_5,motif_5,motif_10,motif_10,motif_10,motif_3,motif_3,motif_12
chr05	chr05_nlr17	TIR-NBARC-LRR	11792619	11797051	+	motif_18,motif_15,motif_13,motif_1,motif_4,motif_4,motif_5,motif_5,motif_5,motif_10,motif_10,motif_10,motif_3,motif_3,motif_12,motif_7,motif_11,motif_11,motif_11,motif_11,motif_11,motif_11,motif_9,motif_9,motif_11,motif_11,motif_11,motif_11,motif_11,motif_9,motif_9,motif_11
chr05	chr05_nlr18	CC-NBARC	11928730	11929558	+	motif_17,motif_16,motif_1,motif_6,motif_6,motif_4,motif_5
chr05	chr05_nlr19	NBARC	11979300	11979462	+	motif_1,motif_6
chr05	chr05_nlr20	CC-NBARC	12523528	12524050	+	motif_17,motif_2,motif_8,motif_7
chr05	chr05_nlr21	TIR-NBARC	15813702	15814235	+	motif_15,motif_4,motif_5,motif_10
chr05	chr05_nlr22	TIR-NBARC	15884910	15885446	+	motif_15,motif_4,motif_5,motif_10
chr05	chr05_nlr23	NBARC	29051996	29052302	+	motif_1,motif_6
chr05	chr05_nlr24	CC-NBARC	31067553	31068467	+	motif_17,motif_16,motif_1,motif_6,motif_6,motif_4,motif_4,motif_5,motif_5,motif_10
chr05	chr05_nlr25	TIR-NBARC	31081065	31083945	+	motif_15,motif_3,motif_12,motif_12,motif_2,motif_2,motif_2,motif_8,motif_8,motif_7
chr05	chr05_nlr26	TIR-NBARC	38907556	38909218	+	motif_18,motif_15,motif_13,motif_1,motif_4,motif_4,motif_5,motif_5,motif_5,motif_10,motif_10,motif_10,motif_3,motif_3,motif_12,motif_8,motif_7
chr05	chr05_nlr27	NBARC-LRR	44903612	44905640	+	motif_1,motif_6,motif_6,motif_4,motif_4,motif_5,motif_5,motif_5,motif_10,motif_10,motif_10,motif_3,motif_3,motif_3,motif_12,motif_12,motif_12,motif_2,motif_2,motif_2,motif_8,motif_8,motif_7,motif_11
chr05	chr05_nlr28	NBARC-LRR	44951804	44953832	+	motif_1,motif_6,motif_6,motif_4,motif_4,motif_5,motif_5,motif_5,motif_10,motif_10,motif_10,motif_3,motif_3,motif_3,motif_12,motif_12,motif_12,motif_2,motif_2,motif_2,motif_8,motif_8,motif_7,motif_11
chr05	chr05_nlr29	CC-NBARC-LRR	44976577	44978769	+	motif_17,motif_1,motif_6,motif_6,motif_4,motif_4,motif_5,motif_5,motif_5,motif_10,motif_10,motif_10,motif_3,motif_3,motif_3,motif_12,motif_12,motif_12,motif_2,motif_2,motif_2,motif_8,motif_8,motif_7,motif_11,motif_9,motif_11
chr05	chr05_nlr30	CC-NBARC-LRR	45030255	45032769	+	motif_17,motif_16,motif_1,motif_6,motif_6,motif_4,motif_4,motif_5,motif_5,motif_5,motif_10,motif_10,motif_10,motif_3,motif_3,motif_3,motif_12,motif_12,motif_12,motif_2,motif_2,motif_2,motif_8,motif_8,motif_7,motif_11
chr05	chr05_nlr31	CC-NBARC-LRR	45822258	45824678	+	motif_17,motif_1,motif_6,motif_6,motif_4,motif_4,motif_5,motif_5,motif_5,motif_10,motif_10,motif_10,motif_3,motif_3,motif_3,motif_12,motif_12,motif_12,motif_2,motif_2,motif_2,motif_8,motif_8,motif_7,motif_9,motif_11,motif_11
chr05	chr05_nlr32	NBARC	47766545	47767490	+	motif_1,motif_6,motif_6,motif_4,motif_4,motif_5,motif_5,motif_5,motif_10,motif_10,motif_10,motif_3,motif_3,motif_3,motif_12,motif_12,motif_12,motif_2,motif_2,motif_2,motif_8,motif_8,motif_7
chr05	chr05_nlr33	NBARC	47797802	47798747	+	motif_1,motif_6,motif_6,motif_4,motif_4,motif_5,motif_5,motif_5,motif_10,motif_10,motif_10,motif_3,motif_3,motif_3,motif_12,motif_12,motif_12,motif_2,motif_2,motif_2,motif_8,motif_8,motif_7
chr05	chr05_nlr34	NBARC-LRR	48319361	48323776	+	motif_1,motif_4,motif_4,motif_5,motif_5,motif_5,motif_10,motif_10,motif_3,motif_7,motif_11,motif_11,motif_11,motif_11,motif_9,motif_11,motif_9,motif_11,motif_9,motif_11,motif_11,motif_9,motif_11,motif_9,motif_9,motif_11,motif_11,motif_11
chr05	chr05_nlr35	NBARC	49386476	49394447	+	motif_5,motif_10,motif_10,motif_3,motif_3,motif_12,motif_2,motif_8,motif_7
chr05	chr05_nlr36	CC-NBARC-LRR	50105084	50107447	+	motif_17,motif_16,motif_1,motif_6,motif_6,motif_4,motif_4,motif_5,motif_5,motif_5,motif_10,motif_10,motif_10,motif_3,motif_3,motif_3,motif_12,motif_12,motif_12,motif_2,motif_2,motif_2,motif_8,motif_8,motif_7,motif_9,motif_11
chr05	chr05_nlr37	CC-NBARC-LRR	50126164	50128657	+	motif_17,motif_16,motif_1,motif_6,motif_6,motif_4,motif_4,motif_5,motif_5,motif_5,motif_10,motif_10,motif_10,motif_3,motif_3,motif_3,motif_12,motif_12,motif_12,motif_2,motif_2,motif_2,motif_8,motif_8,motif_7,motif_9,motif_11,motif_11
chr05	chr05_nlr38	CC-NBARC-LRR	50133059	50135547	+	motif_17,motif_16,motif_1,motif_6,motif_6,motif_4,motif_4,motif_5,motif_5,motif_5,motif_10,motif_10,motif_10,motif_3,motif_3,motif_3,motif_12,motif_12,motif_12,motif_2,motif_2,motif_2,motif_8,motif_8,motif_7,motif_9,motif_11,motif_11,motif_11
chr05	chr05_nlr39	TIR-NBARC	50301880	50303563	+	motif_18,motif_15,motif_13,motif_1,motif_4,motif_4,motif_5,motif_5,motif_5,motif_10,motif_10,motif_10,motif_3,motif_3,motif_12,motif_7
chr05	chr05_nlr40	TIR-NBARC-LRR	50313042	50315635	+	motif_18,motif_15,motif_13,motif_1,motif_4,motif_4,motif_5,motif_5,motif_5,motif_10,motif_10,motif_10,motif_3,motif_3,motif_12,motif_7,motif_9
chr05	chr05_nlr41	TIR-NBARC-LRR	50326717	50332104	+	motif_18,motif_15,motif_13,motif_1,motif_4,motif_4,motif_5,motif_5,motif_5,motif_10,motif_10,motif_10,motif_3,motif_3,motif_12,motif_7,motif_9,motif_11,motif_11,motif_11,motif_11,motif_11,motif_11,motif_9,motif_9,motif_11
chr05	chr05_nlr42	CC-NBARC-LRR	50663548	50669362	+	motif_16,motif_1,motif_6,motif_6,motif_4,motif_4,motif_5,motif_5,motif_5,motif_10,motif_10,motif_10,motif_3,motif_3,motif_3,motif_12,motif_12,motif_12,motif_2,motif_2,motif_2,motif_8,motif_8,motif_7,motif_11,motif_11,motif_11,motif_9,motif_11,motif_11,motif_11
chr05	chr05_nlr43	CC-NBARC	50666723	50669668	+	motif_16,motif_1,motif_6,motif_8
chr05	chr05_nlr44	CC-NBARC-LRR	50680154	50682395	+	motif_16,motif_1,motif_6,motif_6,motif_4,motif_4,motif_5,motif_5,motif_5,motif_10,motif_10,motif_10,motif_3,motif_3,motif_3,motif_12,motif_12,motif_12,motif_2,motif_2,motif_2,motif_8,motif_8,motif_7,motif_9,motif_11,motif_11
chr05	chr05_nlr45	NBARC	50683405	50683595	+	motif_4,motif_5,motif_10
chr05	chr05_nlr46	CC-NBARC	50684239	50684716	+	motif_16,motif_1,motif_6
chr05	chr05_nlr47	CC-NBARC-LRR	54959504	54961960	+	motif_17,motif_1,motif_6,motif_6,motif_4,motif_4,motif_5,motif_5,motif_5,motif_10,motif_10,motif_10,motif_3,motif_3,motif_3,motif_12,motif_12,motif_12,motif_2,motif_2,motif_2,motif_8,motif_8,motif_7,motif_9,motif_11,motif_11
chr05	chr05_nlr48	CC-NBARC-LRR	54974574	54976832	+	motif_17,motif_1,motif_6,motif_6,motif_4,motif_4,motif_5,motif_5,motif_5,motif_10,motif_10,motif_3,motif_2,motif_8,motif_7,motif_9,motif_11,motif_11
chr05	chr05_nlr49	CC-NBARC-LRR	55072466	55074915	+	motif_17,motif_16,motif_1,motif_6,motif_6,motif_4,motif_4,motif_5,motif_5,motif_5,motif_10,motif_10,motif_10,motif_3,motif_3,motif_3,motif_12,motif_12,motif_12,motif_2,motif_2,motif_2,motif_8,motif_8,motif_7,motif_9,motif_11,motif_11
chr05	chr05_nlr50	CC-NBARC-LRR	55085607	55088086	+	motif_17,motif_16,motif_1,motif_6,motif_6,motif_4,motif_4,motif_5,motif_5,motif_5,motif_10,motif_10,motif_10,motif_3,motif_3,motif_3,motif_12,motif_12,motif_12,motif_2,motif_2,motif_2,motif_8,motif_8,motif_7,motif_9,motif_11,motif_11
chr05	chr05_nlr51	CC-NBARC-LRR	54947622	54950067	-	motif_17,motif_16,motif_1,motif_6,motif_6,motif_4,motif_4,motif_5,motif_5,motif_5,motif_10,motif_10,motif_10,motif_3,motif_3,motif_3,motif_12,motif_12,motif_12,motif_2,motif_2,motif_2,motif_8,motif_8,motif_7,motif_11
chr05	chr05_nlr52	CC-NBARC-LRR	53479766	53482385	-	motif_17,motif_16,motif_1,motif_6,motif_6,motif_4,motif_4,motif_5,motif_5,motif_5,motif_10,motif_10,motif_10,motif_3,motif_3,motif_3,motif_12,motif_12,motif_12,motif_2,motif_2,motif_2,motif_8,motif_8,motif_7,motif_11
chr05	chr05_nlr53	NBARC	52969521	52970206	-	motif_1,motif_6,motif_6,motif_4,motif_5,motif_3,motif_12,motif_2
chr05	chr05_nlr54	NBARC	52934628	52934790	-	motif_1,motif_6
chr05	chr05_nlr55	NBARC-LRR	52912990	52914508	-	motif_5,motif_10,motif_10,motif_3,motif_3,motif_3,motif_12,motif_12,motif_12,motif_2,motif_2,motif_2,motif_8,motif_8,motif_7,motif_11
chr05	chr05_nlr56	NBARC-LRR	52905855	52909463	-	motif_1,motif_6,motif_6,motif_4,motif_4,motif_5,motif_5,motif_5,motif_10,motif_10,motif_10,motif_3,motif_3,motif_3,motif_12,motif_12,motif_12,motif_2,motif_2,motif_2,motif_8,motif_8,motif_7,motif_11,motif_11,motif_11
chr05	chr05_nlr57	NBARC-LRR	52893676	52895189	-	motif_1,motif_6,motif_6,motif_4,motif_4,motif_5,motif_5,motif_5,motif_10,motif_10,motif_3,motif_11
chr05	chr05_nlr58	NBARC	52890565	52892572	-	motif_4,motif_5,motif_5,motif_10,motif_10,motif_3,motif_12,motif_2,motif_8
chr05	chr05_nlr59	NBARC-LRR	52875900	52877727	-	motif_1,motif_6,motif_6,motif_4,motif_4,motif_5,motif_5,motif_10,motif_12,motif_2,motif_2,motif_8,motif_8,motif_7,motif_11
chr05	chr05_nlr60	NBARC-LRR	52869228	52871031	-	motif_1,motif_6,motif_6,motif_4,motif_4,motif_5,motif_5,motif_5,motif_10,motif_10,motif_10,motif_3,motif_3,motif_3,motif_12,motif_12,motif_12,motif_2,motif_2,motif_2,motif_8,motif_8,motif_7,motif_11
chr05	chr05_nlr61	NBARC-LRR	52862170	52864138	-	motif_1,motif_6,motif_6,motif_4,motif_4,motif_5,motif_5,motif_5,motif_10,motif_10,motif_10,motif_3,motif_3,motif_3,motif_12,motif_12,motif_12,motif_2,motif_2,motif_2,motif_8,motif_8,motif_7,motif_11
chr05	chr05_nlr62	NBARC-LRR	52851922	52853734	-	motif_1,motif_6,motif_6,motif_4,motif_4,motif_5,motif_5,motif_5,motif_10,motif_10,motif_10,motif_3,motif_3,motif_3,motif_12,motif_12,motif_2,motif_7,motif_11
chr05	chr05_nlr63	NBARC	52849976	52850138	-	motif_1,motif_6
chr05	chr05_nlr64	NBARC	52846397	52847327	-	motif_1,motif_6,motif_6,motif_4,motif_4,motif_5,motif_5,motif_5,motif_10,motif_10,motif_10,motif_3,motif_3,motif_3,motif_12,motif_12,motif_12,motif_2,motif_2,motif_2,motif_8,motif_8,motif_7
chr05	chr05_nlr65	NBARC-LRR	52736331	52738299	-	motif_1,motif_6,motif_6,motif_4,motif_4,motif_5,motif_5,motif_5,motif_10,motif_10,motif_10,motif_3,motif_3,motif_3,motif_12,motif_12,motif_12,motif_2,motif_2,motif_2,motif_8,motif_8,motif_7,motif_9,motif_11,motif_11
chr05	chr05_nlr66	NBARC-LRR	50094031	50095360	-	motif_1,motif_6,motif_4,motif_10,motif_2,motif_11
chr05	chr05_nlr67	CC-NBARC	49891499	49892729	-	motif_16,motif_1,motif_6,motif_6,motif_4,motif_4,motif_5,motif_5,motif_5,motif_10,motif_10,motif_10,motif_3,motif_3,motif_3,motif_12,motif_12,motif_12,motif_2,motif_2,motif_2,motif_8,motif_8,motif_7
chr05	chr05_nlr68	CC-NBARC	49881695	49882916	-	motif_16,motif_1,motif_6,motif_6,motif_4,motif_4,motif_5,motif_5,motif_5,motif_10,motif_10,motif_10,motif_3,motif_3,motif_3,motif_12,motif_12,motif_12,motif_2,motif_2,motif_2,motif_8,motif_8,motif_7
chr05	chr05_nlr69	CC-NBARC	49863332	49864742	-	motif_17,motif_16,motif_1,motif_6,motif_6,motif_4,motif_4,motif_5,motif_5,motif_5,motif_10,motif_10,motif_10,motif_3,motif_3,motif_3,motif_12,motif_12,motif_12,motif_2,motif_2,motif_2,motif_8,motif_8,motif_7
chr05	chr05_nlr70	CC-NBARC	49845854	49847264	-	motif_17,motif_16,motif_1,motif_6,motif_6,motif_4,motif_4,motif_5,motif_5,motif_5,motif_10,motif_10,motif_10,motif_3,motif_3,motif_3,motif_12,motif_12,motif_12,motif_2,motif_2,motif_2,motif_8,motif_8,motif_7
chr05	chr05_nlr71	NBARC	49809883	49810822	-	motif_1,motif_6,motif_6,motif_4,motif_4,motif_5,motif_5,motif_5,motif_10,motif_10,motif_10,motif_3,motif_3,motif_3,motif_12,motif_12,motif_12,motif_2,motif_2,motif_2,motif_8,motif_8,motif_7
chr05	chr05_nlr72	CC-NBARC	49797523	49798927	-	motif_17,motif_16,motif_1,motif_6,motif_6,motif_4,motif_4,motif_5,motif_5,motif_5,motif_10,motif_10,motif_10,motif_3,motif_3,motif_3,motif_12,motif_12,motif_12,motif_2,motif_2,motif_2,motif_8,motif_8,motif_7
chr05	chr05_nlr73	CC-NBARC-LRR	49767601	49771347	-	motif_17,motif_16,motif_1,motif_6,motif_6,motif_4,motif_4,motif_5,motif_5,motif_5,motif_10,motif_10,motif_10,motif_3,motif_3,motif_3,motif_12,motif_12,motif_12,motif_2,motif_2,motif_2,motif_8,motif_8,motif_7,motif_11,motif_9
chr05	chr05_nlr74	CC-NBARC	49760821	49762230	-	motif_17,motif_16,motif_1,motif_6,motif_6,motif_4,motif_4,motif_5,motif_5,motif_5,motif_10,motif_10,motif_10,motif_3,motif_3,motif_3,motif_12,motif_12,motif_12,motif_2,motif_2,motif_2,motif_8,motif_8,motif_7
chr05	chr05_nlr75	CC-NBARC-LRR	49606526	49608826	-	motif_16,motif_1,motif_6,motif_6,motif_4,motif_4,motif_5,motif_5,motif_5,motif_10,motif_10,motif_10,motif_3,motif_3,motif_3,motif_12,motif_12,motif_12,motif_2,motif_2,motif_2,motif_8,motif_8,motif_7,motif_9,motif_11
chr05	chr05_nlr76	CC-NBARC-LRR	49358230	49360957	-	motif_17,motif_1,motif_6,motif_6,motif_4,motif_4,motif_5,motif_5,motif_5,motif_10,motif_10,motif_10,motif_3,motif_3,motif_3,motif_12,motif_12,motif_12,motif_2,motif_2,motif_2,motif_8,motif_8,motif_7,motif_11,motif_11
chr05	chr05_nlr77	NBARC-LRR	48296048	48299528	-	motif_1,motif_4,motif_4,motif_5,motif_5,motif_5,motif_10,motif_10,motif_10,motif_3,motif_3,motif_12,motif_7,motif_11,motif_11,motif_11,motif_9,motif_11,motif_9,motif_11,motif_9,motif_11,motif_11,motif_11,motif_11,motif_9,motif_9,motif_11
chr05	chr05_nlr78	CC-NBARC-LRR	45392750	45395246	-	motif_17,motif_16,motif_1,motif_6,motif_6,motif_4,motif_4,motif_5,motif_5,motif_5,motif_10,motif_10,motif_10,motif_3,motif_3,motif_3,motif_12,motif_12,motif_12,motif_2,motif_2,motif_2,motif_8,motif_8,motif_7,motif_11
chr05	chr05_nlr79	CC-NBARC-LRR	45359849	45362345	-	motif_17,motif_16,motif_1,motif_6,motif_6,motif_4,motif_4,motif_5,motif_5,motif_5,motif_10,motif_10,motif_10,motif_3,motif_3,motif_3,motif_12,motif_12,motif_12,motif_2,motif_2,motif_2,motif_8,motif_8,motif_7,motif_11
chr05	chr05_nlr80	CC-NBARC	45210463	45211894	-	motif_17,motif_16,motif_1,motif_6,motif_6,motif_4,motif_4,motif_5,motif_5,motif_5,motif_10,motif_10,motif_10,motif_3,motif_3,motif_3,motif_12,motif_12,motif_12,motif_2,motif_2,motif_2,motif_8,motif_8,motif_7
chr05	chr05_nlr81	CC-NBARC-LRR	44592974	44595506	-	motif_17,motif_16,motif_1,motif_6,motif_6,motif_4,motif_4,motif_5,motif_5,motif_5,motif_10,motif_10,motif_10,motif_3,motif_3,motif_3,motif_12,motif_12,motif_12,motif_2,motif_2,motif_2,motif_8,motif_8,motif_7,motif_11,motif_11
chr05	chr05_nlr82	NBARC	44176447	44177203	-	motif_1,motif_6,motif_6,motif_4,motif_4,motif_5,motif_5,motif_5,motif_10,motif_10,motif_10,motif_3,motif_3,motif_3,motif_12,motif_12,motif_2
chr05	chr05_nlr83	CC-NBARC-LRR	36745165	36748807	-	motif_17,motif_1,motif_6,motif_6,motif_4,motif_4,motif_5,motif_5,motif_5,motif_10,motif_10,motif_10,motif_3,motif_3,motif_3,motif_12,motif_12,motif_12,motif_2,motif_2,motif_2,motif_8,motif_8,motif_7,motif_9,motif_9,motif_11,motif_19,motif_11,motif_11,motif_11,motif_11,motif_11,motif_11,motif_11,motif_11,motif_11,motif_11,motif_11
chr05	chr05_nlr84	NBARC-LRR	30790016	30791360	-	motif_1,motif_6,motif_6,motif_4,motif_4,motif_5,motif_5,motif_5,motif_10,motif_10,motif_10,motif_3,motif_3,motif_3,motif_12,motif_12,motif_2,motif_7,motif_9
chr05	chr05_nlr85	CC-NBARC	17515491	17516373	-	motif_17,motif_16,motif_4,motif_5,motif_10
chr05	chr05_nlr86	TIR	16039655	16040015	-	motif_18,motif_15,motif_13
chr05	chr05_nlr87	NBARC-LRR	16021990	16025072	-	motif_1,motif_4,motif_4,motif_5,motif_5,motif_5,motif_10,motif_10,motif_10,motif_3,motif_3,motif_12,motif_11,motif_11,motif_11,motif_9,motif_9,motif_11
chr05	chr05_nlr88	CC-NBARC-LRR	11866952	11869371	-	motif_17,motif_16,motif_1,motif_6,motif_6,motif_4,motif_4,motif_5,motif_5,motif_5,motif_10,motif_10,motif_10,motif_3,motif_3,motif_3,motif_12,motif_12,motif_12,motif_2,motif_2,motif_2,motif_8,motif_8,motif_7,motif_9,motif_11
chr05	chr05_nlr89	CC-NBARC	7371951	7372500	-	motif_17,motif_1,motif_6
chr05	chr05_nlr90	NBARC	3912897	3913464	-	motif_1,motif_6,motif_6,motif_4,motif_4,motif_5,motif_5,motif_5,motif_10,motif_10,motif_3
chr05	chr05_nlr91	NBARC-LRR	3484962	3486888	-	motif_1,motif_6,motif_6,motif_4,motif_4,motif_5,motif_5,motif_5,motif_10,motif_10,motif_10,motif_3,motif_3,motif_3,motif_12,motif_12,motif_12,motif_2,motif_2,motif_2,motif_8,motif_8,motif_7,motif_11
chr05	chr05_nlr92	NBARC-LRR	3461250	3462732	-	motif_3,motif_12,motif_12,motif_2,motif_2,motif_2,motif_8,motif_8,motif_7,motif_11,motif_11
chr05	chr05_nlr93	CC-NBARC-LRR	2564797	2567308	-	motif_17,motif_16,motif_1,motif_6,motif_6,motif_4,motif_4,motif_5,motif_5,motif_5,motif_10,motif_10,motif_10,motif_3,motif_3,motif_3,motif_12,motif_12,motif_12,motif_2,motif_2,motif_2,motif_8,motif_8,motif_7,motif_11,motif_11
chr06	chr06_nlr1	CC-NBARC-LRR	1784540	1786970	+	motif_17,motif_16,motif_1,motif_6,motif_6,motif_4,motif_4,motif_5,motif_5,motif_5,motif_10,motif_10,motif_10,motif_3,motif_3,motif_3,motif_12,motif_12,motif_12,motif_2,motif_2,motif_2,motif_8,motif_8,motif_7,motif_11
chr06	chr06_nlr2	CC-NBARC-LRR	1822826	1825256	+	motif_17,motif_16,motif_1,motif_6,motif_6,motif_4,motif_4,motif_5,motif_5,motif_5,motif_10,motif_10,motif_10,motif_3,motif_3,motif_3,motif_12,motif_12,motif_12,motif_2,motif_2,motif_2,motif_8,motif_8,motif_7,motif_9,motif_11
chr06	chr06_nlr3	CC-NBARC-LRR	1834331	1836731	+	motif_17,motif_16,motif_1,motif_6,motif_6,motif_4,motif_4,motif_5,motif_5,motif_5,motif_10,motif_10,motif_10,motif_3,motif_3,motif_3,motif_12,motif_12,motif_12,motif_2,motif_2,motif_2,motif_8,motif_8,motif_7,motif_11
chr06	chr06_nlr4	CC-NBARC	1847794	1849023	+	motif_16,motif_1,motif_6,motif_5,motif_10,motif_10,motif_3,motif_3,motif_3,motif_12,motif_12,motif_12,motif_2,motif_2,motif_2,motif_8,motif_8,motif_7
chr06	chr06_nlr5	CC-NBARC-LRR	1874475	1876869	+	motif_17,motif_16,motif_1,motif_6,motif_6,motif_4,motif_4,motif_5,motif_5,motif_5,motif_10,motif_10,motif_10,motif_3,motif_3,motif_3,motif_12,motif_12,motif_2,motif_11
chr06	chr06_nlr6	CC-NBARC-LRR	1894950	1897371	+	motif_17,motif_16,motif_1,motif_6,motif_6,motif_4,motif_4,motif_5,motif_5,motif_5,motif_10,motif_10,motif_10,motif_3,motif_3,motif_3,motif_12,motif_12,motif_12,motif_2,motif_2,motif_2,motif_8,motif_8,motif_7,motif_11
chr06	chr06_nlr7	CC-NBARC-LRR	1926157	1928584	+	motif_17,motif_16,motif_1,motif_6,motif_6,motif_4,motif_4,motif_5,motif_5,motif_5,motif_10,motif_10,motif_10,motif_3,motif_3,motif_3,motif_12,motif_12,motif_12,motif_2,motif_2,motif_2,motif_8,motif_8,motif_7,motif_11
chr06	chr06_nlr8	CC-NBARC-LRR	1932801	1935243	+	motif_17,motif_16,motif_1,motif_6,motif_6,motif_4,motif_4,motif_5,motif_5,motif_5,motif_10,motif_10,motif_10,motif_3,motif_3,motif_3,motif_12,motif_12,motif_12,motif_2,motif_2,motif_2,motif_8,motif_8,motif_7,motif_11
chr06	chr06_nlr9	TIR-NBARC	6921083	6923096	+	motif_18,motif_15,motif_13,motif_1,motif_4,motif_4,motif_5,motif_5,motif_5,motif_10,motif_10,motif_10,motif_3,motif_3,motif_12
chr06	chr06_nlr10	NBARC-LRR	7011134	7012693	+	motif_4,motif_5,motif_5,motif_10,motif_10,motif_10,motif_3,motif_3,motif_12,motif_7,motif_9,motif_11,motif_11,motif_11
chr06	chr06_nlr11	NBARC-LRR	7058954	7061175	+	motif_1,motif_4,motif_4,motif_5,motif_5,motif_5,motif_10,motif_10,motif_10,motif_3,motif_3,motif_12,motif_7,motif_11,motif_11,motif_9,motif_9,motif_11
chr06	chr06_nlr12	NBARC-LRR	7111906	7114088	+	motif_1,motif_4,motif_4,motif_5,motif_5,motif_5,motif_10,motif_10,motif_10,motif_3,motif_3,motif_12,motif_7,motif_11,motif_9,motif_9
chr06	chr06_nlr13	NBARC-LRR	7151191	7153370	+	motif_1,motif_4,motif_4,motif_5,motif_5,motif_5,motif_10,motif_10,motif_10,motif_3,motif_3,motif_12,motif_7,motif_11,motif_11,motif_9,motif_9,motif_11
chr06	chr06_nlr14	NBARC-LRR	7309985	7312172	+	motif_1,motif_4,motif_5,motif_3,motif_12,motif_11,motif_9,motif_11
chr06	chr06_nlr15	NBARC	9155280	9155837	+	motif_1,motif_6,motif_6,motif_4,motif_4,motif_5,motif_5,motif_5,motif_10,motif_10,motif_3
chr06	chr06_nlr16	CC-NBARC	9159858	9161253	+	motif_17,motif_16,motif_1,motif_6,motif_6,motif_4,motif_4,motif_5,motif_5,motif_5,motif_10,motif_10,motif_10,motif_3,motif_3,motif_3,motif_12,motif_12,motif_12,motif_2,motif_2,motif_2,motif_8,motif_8,motif_7
chr06	chr06_nlr17	CC-NBARC-LRR	9192554	9195002	+	motif_17,motif_16,motif_1,motif_6,motif_6,motif_4,motif_4,motif_5,motif_5,motif_5,motif_10,motif_10,motif_10,motif_3,motif_3,motif_3,motif_12,motif_12,motif_12,motif_2,motif_2,motif_2,motif_8,motif_8,motif_7,motif_11,motif_11
chr06	chr06_nlr18	TIR-NBARC	38049207	38050691	+	motif_18,motif_15,motif_13,motif_1,motif_4,motif_4,motif_5,motif_5,motif_5,motif_10,motif_10,motif_10,motif_3,motif_3,motif_12
chr06	chr06_nlr19	NBARC-LRR	43250301	43254370	+	motif_1,motif_4,motif_4,motif_5,motif_5,motif_5,motif_10,motif_10,motif_10,motif_3,motif_3,motif_12,motif_7,motif_9,motif_11,motif_11,motif_11,motif_9,motif_11,motif_11,motif_9,motif_9,motif_11
chr06	chr06_nlr20	TIR-NBARC-LRR	43333732	43340963	+	motif_18,motif_15,motif_13,motif_1,motif_4,motif_4,motif_5,motif_5,motif_5,motif_10,motif_10,motif_10,motif_3,motif_3,motif_12,motif_7,motif_9,motif_11,motif_11,motif_11,motif_9,motif_11,motif_11,motif_9,motif_9,motif_11
chr06	chr06_nlr21	TIR	43644143	43644503	+	motif_18,motif_15,motif_13
chr06	chr06_nlr22	TIR-NBARC-LRR	43829449	43838060	+	motif_18,motif_15,motif_13,motif_1,motif_4,motif_4,motif_5,motif_5,motif_5,motif_10,motif_10,motif_10,motif_3,motif_3,motif_12,motif_7,motif_9,motif_11,motif_11,motif_11,motif_9,motif_11,motif_11,motif_9,motif_9,motif_11,motif_9
chr06	chr06_nlr23	NBARC-LRR	46147882	46149757	+	motif_1,motif_6,motif_6,motif_4,motif_4,motif_5,motif_5,motif_5,motif_10,motif_10,motif_10,motif_3,motif_3,motif_3,motif_12,motif_12,motif_12,motif_2,motif_2,motif_2,motif_8,motif_8,motif_7,motif_11,motif_11
chr06	chr06_nlr24	NBARC-LRR	44797098	44798841	-	motif_1,motif_6,motif_10,motif_3,motif_3,motif_12,motif_12,motif_12,motif_2,motif_2,motif_2,motif_8,motif_8,motif_7,motif_11
chr06	chr06_nlr25	NBARC-LRR	44787000	44788983	-	motif_1,motif_6,motif_6,motif_4,motif_4,motif_5,motif_5,motif_5,motif_10,motif_10,motif_10,motif_3,motif_3,motif_3,motif_12,motif_12,motif_12,motif_2,motif_2,motif_2,motif_8,motif_8,motif_7,motif_11,motif_11
chr06	chr06_nlr26	NBARC	44783488	44784491	-	motif_1,motif_6,motif_4,motif_5,motif_10
chr06	chr06_nlr27	NBARC	44779249	44780182	-	motif_1,motif_6,motif_6,motif_4,motif_4,motif_5,motif_5,motif_5,motif_10,motif_10,motif_10,motif_3,motif_3,motif_3,motif_12,motif_12,motif_12,motif_2,motif_2,motif_2,motif_8,motif_8,motif_7
chr06	chr06_nlr28	NBARC-LRR	44775807	44777753	-	motif_1,motif_6,motif_6,motif_4,motif_4,motif_5,motif_5,motif_5,motif_10,motif_10,motif_10,motif_3,motif_3,motif_3,motif_12,motif_12,motif_12,motif_2,motif_2,motif_2,motif_8,motif_8,motif_7,motif_11,motif_11
chr06	chr06_nlr29	NBARC-LRR	44769967	44771929	-	motif_1,motif_6,motif_6,motif_4,motif_4,motif_5,motif_5,motif_5,motif_10,motif_10,motif_10,motif_3,motif_3,motif_3,motif_12,motif_12,motif_12,motif_2,motif_2,motif_2,motif_8,motif_8,motif_7,motif_11,motif_11
chr06	chr06_nlr30	NBARC-LRR	44756329	44758291	-	motif_1,motif_6,motif_6,motif_4,motif_4,motif_5,motif_5,motif_5,motif_10,motif_10,motif_10,motif_3,motif_3,motif_3,motif_12,motif_12,motif_12,motif_2,motif_2,motif_2,motif_8,motif_8,motif_7,motif_11
chr06	chr06_nlr31	NBARC-LRR	44738121	44740098	-	motif_1,motif_6,motif_6,motif_4,motif_4,motif_5,motif_5,motif_5,motif_10,motif_10,motif_10,motif_3,motif_3,motif_3,motif_12,motif_12,motif_12,motif_2,motif_2,motif_2,motif_8,motif_8,motif_7,motif_11
chr06	chr06_nlr32	NBARC-LRR	44725022	44726944	-	motif_1,motif_6,motif_6,motif_4,motif_4,motif_5,motif_5,motif_5,motif_10,motif_10,motif_10,motif_3,motif_3,motif_3,motif_12,motif_12,motif_12,motif_2,motif_2,motif_2,motif_8,motif_8,motif_7,motif_11
chr06	chr06_nlr33	NBARC-LRR	44712637	44722617	-	motif_1,motif_6,motif_4,motif_5,motif_5,motif_10,motif_10,motif_10,motif_3,motif_3,motif_3,motif_12,motif_12,motif_12,motif_2,motif_2,motif_2,motif_8,motif_8,motif_7,motif_11
chr06	chr06_nlr34	NBARC-LRR	44700295	44701804	-	motif_3,motif_12,motif_12,motif_2,motif_2,motif_2,motif_8,motif_8,motif_7,motif_11
chr06	chr06_nlr35	NBARC	44687508	44688437	-	motif_1,motif_6,motif_6,motif_4,motif_4,motif_5,motif_5,motif_5,motif_10,motif_10,motif_10,motif_3,motif_3,motif_3,motif_12,motif_12,motif_12,motif_2,motif_2,motif_2,motif_8,motif_8,motif_7
chr06	chr06_nlr36	NBARC-LRR	44676482	44678477	-	motif_1,motif_6,motif_6,motif_4,motif_4,motif_5,motif_5,motif_5,motif_10,motif_10,motif_10,motif_3,motif_3,motif_3,motif_12,motif_12,motif_12,motif_2,motif_2,motif_2,motif_8,motif_8,motif_7,motif_11,motif_11
chr06	chr06_nlr37	NBARC-LRR	44671223	44672592	-	motif_1,motif_6,motif_6,motif_4,motif_4,motif_5,motif_5,motif_5,motif_10,motif_10,motif_10,motif_3,motif_3,motif_3,motif_12,motif_12,motif_12,motif_2,motif_2,motif_2,motif_8,motif_8,motif_7,motif_11
chr06	chr06_nlr38	TIR-NBARC	43817217	43819467	-	motif_18,motif_15,motif_13,motif_1,motif_4,motif_4,motif_5,motif_5,motif_5,motif_10,motif_10,motif_3,motif_7
chr06	chr06_nlr39	TIR-NBARC	43813020	43816596	-	motif_18,motif_15,motif_13,motif_1,motif_4,motif_4,motif_5,motif_5,motif_5,motif_10,motif_10,motif_10,motif_3,motif_3,motif_12,motif_7
chr06	chr06_nlr40	TIR-NBARC	43744911	43748365	-	motif_18,motif_15,motif_13,motif_1,motif_4,motif_4,motif_5,motif_5,motif_5,motif_10,motif_10,motif_10,motif_3,motif_3,motif_12,motif_7
chr06	chr06_nlr41	NBARC	43724575	43725424	-	motif_1,motif_4,motif_4,motif_5,motif_5,motif_5,motif_10,motif_10,motif_3,motif_7
chr06	chr06_nlr42	TIR-NBARC-LRR	43713288	43721864	-	motif_18,motif_15,motif_13,motif_1,motif_4,motif_4,motif_5,motif_5,motif_5,motif_10,motif_10,motif_10,motif_3,motif_3,motif_12,motif_7,motif_11,motif_11,motif_11,motif_9,motif_11,motif_11,motif_9,motif_9,motif_11
chr06	chr06_nlr43	TIR-NBARC	43671510	43675578	-	motif_18,motif_15,motif_13,motif_1,motif_4,motif_4,motif_5,motif_5,motif_5,motif_10,motif_10,motif_3,motif_7
chr06	chr06_nlr44	NBARC	43622824	43623691	-	motif_1,motif_4,motif_4,motif_5,motif_5,motif_5,motif_10,motif_10,motif_3,motif_7
chr06	chr06_nlr45	TIR-NBARC	43618255	43622116	-	motif_18,motif_15,motif_13,motif_1,motif_4,motif_4,motif_5,motif_5,motif_5,motif_10,motif_10,motif_10,motif_3,motif_3,motif_12,motif_7
chr06	chr06_nlr46	TIR-NBARC	43577324	43587153	-	motif_18,motif_15,motif_13,motif_1,motif_4,motif_4,motif_5,motif_5,motif_5,motif_10,motif_10,motif_10,motif_3,motif_3,motif_12,motif_7
chr06	chr06_nlr47	TIR-NBARC-LRR	43566572	43574345	-	motif_18,motif_15,motif_13,motif_1,motif_4,motif_4,motif_5,motif_5,motif_5,motif_10,motif_10,motif_10,motif_3,motif_3,motif_12,motif_7,motif_11,motif_11,motif_11,motif_9,motif_11,motif_11,motif_9,motif_9,motif_11
chr06	chr06_nlr48	NBARC	43523617	43524487	-	motif_1,motif_4,motif_4,motif_5,motif_5,motif_5,motif_10,motif_10,motif_3,motif_7
chr06	chr06_nlr49	TIR-NBARC	43519436	43522938	-	motif_18,motif_15,motif_13,motif_4,motif_5,motif_5,motif_10,motif_10,motif_10,motif_3,motif_3,motif_12,motif_7
chr06	chr06_nlr50	NBARC	43505700	43506549	-	motif_1,motif_4,motif_4,motif_5,motif_5,motif_5,motif_10,motif_10,motif_3,motif_7
chr06	chr06_nlr51	TIR-NBARC-LRR	43494413	43502990	-	motif_18,motif_15,motif_13,motif_1,motif_4,motif_4,motif_5,motif_5,motif_5,motif_10,motif_10,motif_10,motif_3,motif_3,motif_12,motif_7,motif_11,motif_11,motif_11,motif_9,motif_11,motif_9,motif_9,motif_11
chr06	chr06_nlr52	NBARC	43468643	43469507	-	motif_1,motif_4,motif_4,motif_5,motif_5,motif_5,motif_10,motif_10,motif_3,motif_7
chr06	chr06_nlr53	NBARC	43415063	43415933	-	motif_1,motif_4,motif_4,motif_5,motif_5,motif_5,motif_10,motif_10,motif_3,motif_7
chr06	chr06_nlr54	TIR-NBARC	43412004	43414406	-	motif_18,motif_15,motif_13,motif_1,motif_4,motif_4,motif_5,motif_5,motif_5,motif_10,motif_10,motif_10,motif_3,motif_3,motif_12,motif_7
chr06	chr06_nlr55	TIR	43386491	43386851	-	motif_18,motif_15,motif_13
chr06	chr06_nlr56	NBARC	43374483	43375302	-	motif_1,motif_4,motif_5,motif_3,motif_12,motif_7
chr06	chr06_nlr57	TIR-NBARC-LRR	43362499	43371523	-	motif_18,motif_15,motif_13,motif_1,motif_4,motif_4,motif_5,motif_5,motif_5,motif_10,motif_10,motif_10,motif_3,motif_3,motif_12,motif_7,motif_11,motif_11,motif_11,motif_9,motif_11,motif_11,motif_9,motif_9,motif_11
chr06	chr06_nlr58	TIR-NBARC	43321092	43323432	-	motif_18,motif_15,motif_1,motif_4,motif_4,motif_5,motif_5,motif_5,motif_10,motif_10,motif_3,motif_7
chr06	chr06_nlr59	TIR-NBARC-LRR	43310367	43320405	-	motif_18,motif_15,motif_13,motif_1,motif_4,motif_4,motif_5,motif_5,motif_5,motif_10,motif_10,motif_10,motif_3,motif_3,motif_12,motif_7,motif_11,motif_11,motif_11,motif_9,motif_11,motif_11,motif_9,motif_9,motif_11
chr06	chr06_nlr60	NBARC	43285671	43286520	-	motif_1,motif_4,motif_4,motif_5,motif_5,motif_5,motif_10,motif_10,motif_3,motif_7
chr06	chr06_nlr61	TIR-NBARC	43276910	43282964	-	motif_18,motif_15,motif_13,motif_5,motif_10,motif_10,motif_3,motif_3,motif_12,motif_7
chr06	chr06_nlr62	NBARC	43241394	43241943	-	motif_1,motif_4,motif_4,motif_5,motif_5,motif_5,motif_10,motif_10,motif_3
chr06	chr06_nlr63	NBARC	43229418	43229985	-	motif_1,motif_4,motif_4,motif_5,motif_5,motif_5,motif_10,motif_10,motif_3
chr06	chr06_nlr64	TIR-NBARC	43224970	43228436	-	motif_18,motif_15,motif_13,motif_1,motif_4,motif_4,motif_5,motif_5,motif_5,motif_10,motif_10,motif_3,motif_7
chr06	chr06_nlr65	TIR-NBARC	43199041	43208852	-	motif_18,motif_15,motif_13,motif_1,motif_4,motif_4,motif_5,motif_5,motif_5,motif_10,motif_10,motif_10,motif_3,motif_3,motif_12,motif_7
chr06	chr06_nlr66	TIR-NBARC-LRR	43187096	43196107	-	motif_18,motif_15,motif_13,motif_1,motif_4,motif_4,motif_5,motif_5,motif_5,motif_10,motif_10,motif_10,motif_3,motif_3,motif_12,motif_7,motif_11,motif_11,motif_11,motif_9,motif_11,motif_11,motif_9,motif_9,motif_11
chr06	chr06_nlr67	NBARC-LRR	35832246	35833620	-	motif_1,motif_6,motif_12,motif_2,motif_2,motif_8,motif_8,motif_7,motif_11,motif_11,motif_11
chr06	chr06_nlr68	NBARC-LRR	30361191	30363501	-	motif_1,motif_4,motif_4,motif_5,motif_5,motif_5,motif_10,motif_10,motif_10,motif_3,motif_3,motif_12,motif_7,motif_11,motif_9,motif_11,motif_9,motif_9,motif_11,motif_11,motif_11,motif_11
chr06	chr06_nlr69	NBARC	28613478	28614180	-	motif_4,motif_5,motif_5,motif_10,motif_10,motif_10,motif_3,motif_3,motif_3,motif_12,motif_12,motif_2,motif_7
chr06	chr06_nlr70	CC-NBARC-LRR	28543832	28546256	-	motif_17,motif_16,motif_1,motif_6,motif_6,motif_4,motif_4,motif_5,motif_5,motif_5,motif_10,motif_10,motif_10,motif_3,motif_3,motif_3,motif_12,motif_12,motif_12,motif_2,motif_2,motif_2,motif_8,motif_8,motif_7,motif_11
chr06	chr06_nlr71	CC-NBARC-LRR	7470281	7472691	-	motif_17,motif_16,motif_1,motif_6,motif_6,motif_4,motif_4,motif_5,motif_5,motif_5,motif_10,motif_10,motif_10,motif_3,motif_3,motif_3,motif_12,motif_12,motif_12,motif_2,motif_2,motif_2,motif_8,motif_8,motif_7,motif_9,motif_11
chr06	chr06_nlr72	TIR-NBARC-LRR	7453786	7457320	-	motif_18,motif_15,motif_13,motif_1,motif_4,motif_4,motif_5,motif_5,motif_5,motif_10,motif_10,motif_10,motif_3,motif_3,motif_12,motif_7,motif_9,motif_11,motif_11,motif_11,motif_9,motif_11,motif_9,motif_9,motif_11
chr06	chr06_nlr73	TIR-NBARC	7363916	7365674	-	motif_18,motif_15,motif_13,motif_1,motif_4,motif_4,motif_5,motif_5,motif_5,motif_10,motif_10,motif_10,motif_3,motif_3,motif_12,motif_7
chr06	chr06_nlr74	TIR-NBARC	7239402	7240734	-	motif_18,motif_15,motif_13,motif_4,motif_5,motif_10
chr06	chr06_nlr75	NBARC	6115218	6115464	-	motif_5,motif_10,motif_3
chr06	chr06_nlr76	CC-NBARC-LRR	4445380	4447825	-	motif_17,motif_16,motif_1,motif_6,motif_6,motif_4,motif_4,motif_5,motif_5,motif_5,motif_10,motif_10,motif_10,motif_3,motif_3,motif_3,motif_12,motif_12,motif_12,motif_2,motif_2,motif_2,motif_8,motif_8,motif_7,motif_9,motif_11,motif_11
chr06	chr06_nlr77	CC-NBARC-LRR	4416728	4418996	-	motif_17,motif_16,motif_1,motif_6,motif_6,motif_4,motif_4,motif_5,motif_5,motif_5,motif_10,motif_10,motif_3,motif_2,motif_8,motif_7,motif_9
chr06	chr06_nlr78	CC-NBARC-LRR	4363742	4368688	-	motif_17,motif_16,motif_1,motif_6,motif_4,motif_5,motif_5,motif_10,motif_10,motif_10,motif_3,motif_3,motif_3,motif_12,motif_12,motif_12,motif_2,motif_2,motif_2,motif_8,motif_8,motif_7,motif_11
chr06	chr06_nlr79	CC-NBARC	4307029	4310929	-	motif_17,motif_16,motif_1,motif_6,motif_4,motif_5,motif_5,motif_10,motif_10,motif_10,motif_3,motif_3,motif_3,motif_12,motif_12,motif_12,motif_2,motif_2,motif_2,motif_8,motif_8,motif_7
chr06	chr06_nlr80	NBARC	1558118	1558884	-	motif_6,motif_4,motif_4,motif_5,motif_5,motif_5,motif_10,motif_10,motif_10,motif_3,motif_3,motif_3,motif_12,motif_12,motif_12,motif_2,motif_2,motif_8
chr06	chr06_nlr81	CC-NBARC-LRR	1545072	1547493	-	motif_17,motif_16,motif_1,motif_6,motif_6,motif_4,motif_4,motif_5,motif_5,motif_5,motif_10,motif_10,motif_10,motif_3,motif_3,motif_3,motif_12,motif_12,motif_12,motif_2,motif_2,motif_2,motif_8,motif_8,motif_7,motif_11
chr06	chr06_nlr82	CC-NBARC-LRR	1533147	1535589	-	motif_17,motif_16,motif_1,motif_6,motif_6,motif_4,motif_4,motif_5,motif_5,motif_5,motif_10,motif_10,motif_10,motif_3,motif_3,motif_3,motif_12,motif_12,motif_12,motif_2,motif_2,motif_2,motif_8,motif_8,motif_7,motif_11
chr06	chr06_nlr83	CC-NBARC-LRR	1498268	1500164	-	motif_17,motif_5,motif_10,motif_10,motif_3,motif_3,motif_12,motif_11
chr06	chr06_nlr84	CC-NBARC-LRR	1442727	1445169	-	motif_17,motif_16,motif_1,motif_6,motif_6,motif_4,motif_4,motif_5,motif_5,motif_5,motif_10,motif_10,motif_10,motif_3,motif_3,motif_3,motif_12,motif_12,motif_12,motif_2,motif_2,motif_2,motif_8,motif_8,motif_7,motif_11
chr06	chr06_nlr85	CC-NBARC-LRR	1414111	1416535	-	motif_17,motif_16,motif_1,motif_6,motif_6,motif_4,motif_4,motif_5,motif_5,motif_5,motif_10,motif_10,motif_10,motif_3,motif_3,motif_3,motif_12,motif_12,motif_12,motif_2,motif_2,motif_2,motif_8,motif_8,motif_7,motif_9,motif_11
chr06	chr06_nlr86	CC-NBARC-LRR	1381213	1383628	-	motif_17,motif_16,motif_1,motif_6,motif_6,motif_4,motif_4,motif_5,motif_5,motif_5,motif_10,motif_10,motif_10,motif_3,motif_3,motif_3,motif_12,motif_12,motif_12,motif_2,motif_2,motif_2,motif_8,motif_8,motif_7,motif_11
chr06	chr06_nlr87	NBARC-LRR	1376955	1378320	-	motif_12,motif_2,motif_2,motif_8,motif_8,motif_7,motif_11
chr06	chr06_nlr88	CC-NBARC-LRR	1338584	1341029	-	motif_17,motif_16,motif_1,motif_6,motif_6,motif_4,motif_4,motif_5,motif_5,motif_5,motif_10,motif_10,motif_10,motif_3,motif_3,motif_3,motif_12,motif_12,motif_12,motif_2,motif_2,motif_2,motif_8,motif_8,motif_7,motif_11
chr06	chr06_nlr89	NBARC-LRR	1322233	1323971	-	motif_4,motif_5,motif_5,motif_10,motif_10,motif_10,motif_3,motif_3,motif_3,motif_12,motif_12,motif_12,motif_2,motif_2,motif_2,motif_8,motif_8,motif_7,motif_11
chr06	chr06_nlr90	CC-NBARC	1315003	1316396	-	motif_17,motif_16,motif_1,motif_6,motif_6,motif_4,motif_4,motif_5,motif_5,motif_5,motif_10,motif_10,motif_10,motif_3,motif_3,motif_3,motif_12,motif_12,motif_12,motif_2,motif_2,motif_2,motif_8,motif_8,motif_7
chr06	chr06_nlr91	CC-NBARC	1301673	1303060	-	motif_17,motif_16,motif_1,motif_6,motif_6,motif_4,motif_4,motif_5,motif_5,motif_5,motif_10,motif_10,motif_10,motif_3,motif_3,motif_3,motif_12,motif_12,motif_12,motif_2,motif_2,motif_2,motif_8,motif_8,motif_7
chr06	chr06_nlr92	NBARC	1298863	1299175	-	motif_12,motif_2,motif_2,motif_8,motif_8,motif_7
chr06	chr06_nlr93	CC-NBARC-LRR	1248990	1251240	-	motif_16,motif_1,motif_6,motif_6,motif_4,motif_4,motif_5,motif_5,motif_5,motif_10,motif_10,motif_10,motif_3,motif_3,motif_3,motif_12,motif_12,motif_2,motif_7,motif_11
chr06	chr06_nlr94	NBARC	1244388	1245179	-	motif_1,motif_6,motif_6,motif_4,motif_5,motif_3,motif_12,motif_12,motif_2,motif_2,motif_8
chr06	chr06_nlr95	CC-NBARC-LRR	1233254	1235621	-	motif_17,motif_16,motif_1,motif_6,motif_6,motif_4,motif_4,motif_5,motif_5,motif_5,motif_10,motif_10,motif_10,motif_3,motif_3,motif_3,motif_12,motif_12,motif_12,motif_2,motif_2,motif_2,motif_8,motif_8,motif_7,motif_11
chr06	chr06_nlr96	NBARC	1211779	1212570	-	motif_1,motif_6,motif_6,motif_4,motif_5,motif_3,motif_12,motif_12,motif_2,motif_2,motif_8
chr06	chr06_nlr97	NBARC	1209456	1210088	-	motif_6,motif_4,motif_5,motif_3,motif_12,motif_2
chr06	chr06_nlr98	CC-NBARC	1183026	1184418	-	motif_17,motif_16,motif_1,motif_6,motif_6,motif_4,motif_4,motif_5,motif_5,motif_5,motif_10,motif_10,motif_10,motif_3,motif_3,motif_3,motif_12,motif_12,motif_12,motif_2,motif_2,motif_2,motif_8,motif_8,motif_7
chr06	chr06_nlr99	CC-NBARC-LRR	1165306	1167706	-	motif_17,motif_16,motif_1,motif_6,motif_6,motif_4,motif_4,motif_5,motif_5,motif_5,motif_10,motif_10,motif_10,motif_3,motif_3,motif_3,motif_12,motif_12,motif_12,motif_2,motif_2,motif_2,motif_8,motif_8,motif_7,motif_11
chr06	chr06_nlr100	NBARC-LRR	1152657	1154571	-	motif_1,motif_6,motif_6,motif_4,motif_4,motif_5,motif_5,motif_5,motif_10,motif_10,motif_10,motif_3,motif_3,motif_3,motif_12,motif_12,motif_12,motif_2,motif_2,motif_2,motif_8,motif_8,motif_7,motif_11
chr06	chr06_nlr101	CC-NBARC-LRR	1143915	1146349	-	motif_17,motif_16,motif_1,motif_6,motif_6,motif_4,motif_4,motif_5,motif_5,motif_5,motif_10,motif_10,motif_10,motif_3,motif_3,motif_3,motif_12,motif_12,motif_12,motif_2,motif_2,motif_2,motif_8,motif_8,motif_7,motif_11
chr06	chr06_nlr102	CC-NBARC-LRR	1135325	1137764	-	motif_17,motif_16,motif_1,motif_6,motif_6,motif_4,motif_4,motif_5,motif_5,motif_5,motif_10,motif_10,motif_10,motif_3,motif_3,motif_3,motif_12,motif_12,motif_12,motif_2,motif_2,motif_2,motif_8,motif_8,motif_7,motif_11
chr06	chr06_nlr103	CC-NBARC-LRR	1086240	1088736	-	motif_17,motif_16,motif_1,motif_6,motif_6,motif_4,motif_4,motif_5,motif_5,motif_5,motif_10,motif_10,motif_10,motif_3,motif_3,motif_3,motif_12,motif_12,motif_12,motif_2,motif_2,motif_2,motif_8,motif_8,motif_7,motif_11
chr06	chr06_nlr104	CC-NBARC-LRR	1051487	1053680	-	motif_17,motif_16,motif_1,motif_6,motif_6,motif_4,motif_4,motif_5,motif_5,motif_5,motif_10,motif_10,motif_10,motif_3,motif_3,motif_3,motif_12,motif_12,motif_12,motif_2,motif_2,motif_2,motif_8,motif_8,motif_7,motif_11
chr06	chr06_nlr105	NBARC-LRR	994490	996461	-	motif_1,motif_6,motif_6,motif_4,motif_4,motif_5,motif_5,motif_5,motif_10,motif_10,motif_10,motif_3,motif_3,motif_3,motif_12,motif_12,motif_12,motif_2,motif_2,motif_2,motif_8,motif_8,motif_7,motif_11
chr06	chr06_nlr106	CC-NBARC-LRR	985607	987851	-	motif_16,motif_1,motif_6,motif_6,motif_4,motif_4,motif_5,motif_5,motif_5,motif_10,motif_10,motif_10,motif_3,motif_3,motif_3,motif_12,motif_12,motif_12,motif_2,motif_2,motif_8,motif_11
chr06	chr06_nlr107	CC-NBARC-LRR	974087	976397	-	motif_17,motif_16,motif_1,motif_6,motif_6,motif_4,motif_4,motif_5,motif_5,motif_5,motif_10,motif_10,motif_10,motif_3,motif_3,motif_3,motif_12,motif_12,motif_12,motif_2,motif_2,motif_2,motif_8,motif_8,motif_7,motif_11
chr06	chr06_nlr108	CC-NBARC-LRR	952348	954820	-	motif_17,motif_16,motif_1,motif_6,motif_6,motif_4,motif_4,motif_5,motif_5,motif_5,motif_10,motif_10,motif_10,motif_3,motif_3,motif_3,motif_12,motif_12,motif_12,motif_2,motif_2,motif_2,motif_8,motif_8,motif_7,motif_11
chr07	chr07_nlr1	NBARC-LRR	46164196	46167406	+	motif_1,motif_6,motif_6,motif_4,motif_4,motif_5,motif_5,motif_5,motif_10,motif_10,motif_10,motif_3,motif_3,motif_3,motif_12,motif_12,motif_2,motif_7,motif_9,motif_11,motif_11,motif_11
chr07	chr07_nlr2	NBARC-LRR	50925022	50926999	+	motif_1,motif_4,motif_4,motif_5,motif_5,motif_5,motif_10,motif_10,motif_10,motif_3,motif_3,motif_3,motif_12,motif_12,motif_12,motif_2,motif_2,motif_2,motif_8,motif_8,motif_7,motif_11,motif_11,motif_19,motif_11
chr07	chr07_nlr3	CC-NBARC-LRR	50950598	50953124	+	motif_17,motif_16,motif_1,motif_4,motif_4,motif_5,motif_5,motif_5,motif_10,motif_10,motif_10,motif_3,motif_3,motif_3,motif_12,motif_12,motif_12,motif_2,motif_2,motif_2,motif_8,motif_8,motif_7,motif_11,motif_11,motif_11
chr07	chr07_nlr4	CC-NBARC-LRR	50996420	50998766	+	motif_16,motif_1,motif_4,motif_4,motif_5,motif_5,motif_5,motif_10,motif_10,motif_10,motif_3,motif_3,motif_3,motif_12,motif_12,motif_12,motif_2,motif_2,motif_2,motif_8,motif_8,motif_7,motif_11,motif_11,motif_11
chr07	chr07_nlr5	CC-NBARC-LRR	51003641	51006337	+	motif_16,motif_1,motif_4,motif_4,motif_5,motif_5,motif_5,motif_10,motif_10,motif_3,motif_2,motif_8,motif_7,motif_11
chr07	chr07_nlr6	CC-NBARC-LRR	51061008	51063531	+	motif_17,motif_16,motif_1,motif_4,motif_4,motif_5,motif_5,motif_5,motif_10,motif_10,motif_10,motif_3,motif_3,motif_3,motif_12,motif_12,motif_12,motif_2,motif_2,motif_2,motif_8,motif_8,motif_7,motif_11,motif_11,motif_11
chr07	chr07_nlr7	NBARC	51083270	51084236	+	motif_1,motif_4,motif_4,motif_5,motif_5,motif_5,motif_10,motif_10,motif_10,motif_3,motif_3,motif_3,motif_12,motif_12,motif_12,motif_2,motif_2,motif_2,motif_8,motif_8,motif_7
chr07	chr07_nlr8	CC-NBARC-LRR	51106863	51109386	+	motif_17,motif_16,motif_1,motif_4,motif_4,motif_5,motif_5,motif_5,motif_10,motif_10,motif_10,motif_3,motif_3,motif_3,motif_12,motif_12,motif_12,motif_2,motif_2,motif_2,motif_8,motif_8,motif_7,motif_11,motif_11,motif_11
chr07	chr07_nlr9	CC-NBARC-LRR	51146777	51149123	+	motif_16,motif_1,motif_4,motif_4,motif_5,motif_5,motif_5,motif_10,motif_10,motif_10,motif_3,motif_3,motif_3,motif_12,motif_12,motif_12,motif_2,motif_2,motif_2,motif_8,motif_8,motif_7,motif_11,motif_11,motif_11
chr07	chr07_nlr10	TIR-NBARC-LRR	53989282	53993109	+	motif_18,motif_15,motif_13,motif_1,motif_4,motif_4,motif_5,motif_5,motif_5,motif_10,motif_10,motif_3,motif_7,motif_9,motif_11,motif_11,motif_11,motif_9,motif_11,motif_9,motif_11,motif_9,motif_11
chr07	chr07_nlr11	TIR-NBARC	54091932	54092450	+	motif_18,motif_15,motif_13,motif_1
chr07	chr07_nlr12	NBARC-LRR	54103202	54105374	+	motif_1,motif_4,motif_4,motif_5,motif_5,motif_10,motif_7,motif_9,motif_9,motif_11,motif_11,motif_11,motif_11,motif_9,motif_11,motif_11,motif_9,motif_11,motif_9,motif_11
chr07	chr07_nlr13	TIR-NBARC-LRR	54150933	54153714	+	motif_18,motif_15,motif_13,motif_1,motif_4,motif_5,motif_3,motif_9,motif_11,motif_11,motif_11,motif_9,motif_11,motif_11,motif_11,motif_11
chr07	chr07_nlr14	TIR-NBARC-LRR	54541770	54544712	+	motif_18,motif_15,motif_13,motif_1,motif_4,motif_4,motif_5,motif_5,motif_5,motif_10,motif_10,motif_3,motif_7,motif_9,motif_9,motif_11,motif_11,motif_11,motif_9,motif_11,motif_11,motif_9,motif_11,motif_9,motif_11
chr07	chr07_nlr15	TIR-NBARC-LRR	54566738	54569055	+	motif_18,motif_15,motif_4,motif_5,motif_5,motif_10,motif_10,motif_3,motif_9,motif_9,motif_11,motif_11,motif_11,motif_11,motif_9,motif_11,motif_11,motif_9,motif_11,motif_9,motif_11
chr07	chr07_nlr16	TIR-NBARC-LRR	55051436	55059433	+	motif_18,motif_15,motif_13,motif_4,motif_5,motif_5,motif_10,motif_10,motif_10,motif_3,motif_3,motif_12,motif_7,motif_9,motif_9,motif_11,motif_11,motif_11,motif_11,motif_9,motif_11,motif_11,motif_9,motif_9,motif_11
chr07	chr07_nlr17	TIR-NBARC-LRR	55096116	55099256	+	motif_18,motif_15,motif_13,motif_1,motif_4,motif_4,motif_5,motif_5,motif_5,motif_10,motif_10,motif_3,motif_7,motif_9,motif_9,motif_11,motif_11,motif_11,motif_11,motif_9,motif_11,motif_11,motif_9,motif_9,motif_11
chr07	chr07_nlr18	TIR-NBARC-LRR	55146553	55158827	+	motif_18,motif_15,motif_13,motif_1,motif_4,motif_4,motif_5,motif_5,motif_5,motif_10,motif_10,motif_3,motif_7,motif_9,motif_11,motif_11,motif_11,motif_11,motif_9,motif_11,motif_11,motif_9,motif_11,motif_9,motif_11
chr07	chr07_nlr19	TIR	54818106	54818466	-	motif_18,motif_15,motif_13
chr07	chr07_nlr20	NBARC-LRR	54802199	54804371	-	motif_1,motif_4,motif_4,motif_5,motif_5,motif_5,motif_10,motif_10,motif_3,motif_7,motif_9,motif_9,motif_11,motif_11,motif_11,motif_9,motif_11,motif_11,motif_9,motif_11,motif_9,motif_11
chr07	chr07_nlr21	TIR-NBARC-LRR	54776428	54779728	-	motif_18,motif_15,motif_13,motif_1,motif_4,motif_4,motif_5,motif_5,motif_5,motif_10,motif_10,motif_3,motif_11,motif_9,motif_9,motif_11,motif_11,motif_11,motif_11,motif_9,motif_11,motif_11,motif_9,motif_11,motif_9,motif_11
chr07	chr07_nlr22	TIR-NBARC-LRR	54753694	54757325	-	motif_18,motif_15,motif_13,motif_1,motif_4,motif_4,motif_5,motif_5,motif_5,motif_10,motif_10,motif_3,motif_7,motif_9,motif_9,motif_11,motif_11,motif_11,motif_11,motif_9,motif_11,motif_11,motif_9,motif_11,motif_9,motif_11
chr07	chr07_nlr23	TIR-NBARC-LRR	54598905	54606879	-	motif_18,motif_15,motif_13,motif_1,motif_4,motif_4,motif_5,motif_5,motif_5,motif_10,motif_10,motif_3,motif_7,motif_9,motif_9,motif_11,motif_11,motif_11,motif_11,motif_9,motif_11,motif_11,motif_9,motif_11,motif_11
chr07	chr07_nlr24	TIR	54593872	54594232	-	motif_18,motif_15,motif_13
chr07	chr07_nlr25	NBARC-LRR	54569939	54571708	-	motif_1,motif_4,motif_4,motif_5,motif_5,motif_5,motif_10,motif_10,motif_3,motif_7,motif_9,motif_9,motif_11,motif_11,motif_11,motif_9,motif_11,motif_11
chr07	chr07_nlr26	TIR-NBARC-LRR	54245337	54248803	-	motif_18,motif_15,motif_13,motif_1,motif_4,motif_4,motif_5,motif_5,motif_5,motif_10,motif_10,motif_3,motif_7,motif_9,motif_9,motif_11,motif_11,motif_11,motif_11,motif_9,motif_11,motif_11,motif_9,motif_11,motif_9,motif_11
chr07	chr07_nlr27	TIR-NBARC-LRR	54232849	54236093	-	motif_18,motif_15,motif_13,motif_1,motif_4,motif_10,motif_3,motif_7,motif_9,motif_9,motif_11,motif_11,motif_11,motif_11,motif_9,motif_9,motif_11,motif_11
chr07	chr07_nlr28	TIR-NBARC-LRR	54220366	54227992	-	motif_18,motif_15,motif_13,motif_1,motif_4,motif_4,motif_5,motif_5,motif_5,motif_10,motif_10,motif_3,motif_7,motif_9,motif_9,motif_11,motif_11,motif_11,motif_11,motif_9,motif_11,motif_11,motif_9,motif_11,motif_9,motif_11
chr07	chr07_nlr29	CC-NBARC-LRR	50910299	50912618	-	motif_16,motif_1,motif_6,motif_6,motif_4,motif_4,motif_5,motif_5,motif_5,motif_10,motif_10,motif_10,motif_3,motif_3,motif_3,motif_12,motif_12,motif_12,motif_2,motif_2,motif_2,motif_8,motif_8,motif_7,motif_11,motif_11,motif_11,motif_19,motif_11
chr07	chr07_nlr30	CC-NBARC-LRR	49026485	49028714	-	motif_16,motif_1,motif_6,motif_6,motif_4,motif_4,motif_5,motif_5,motif_5,motif_10,motif_10,motif_10,motif_3,motif_3,motif_3,motif_12,motif_12,motif_12,motif_2,motif_2,motif_2,motif_8,motif_8,motif_7,motif_9,motif_11
chr07	chr07_nlr31	NBARC-LRR	45713281	45716608	-	motif_1,motif_6,motif_6,motif_4,motif_4,motif_5,motif_5,motif_5,motif_10,motif_10,motif_10,motif_3,motif_3,motif_3,motif_12,motif_12,motif_2,motif_7,motif_9,motif_9,motif_11,motif_11
chr07	chr07_nlr32	CC-NBARC-LRR	6646264	6648454	-	motif_16,motif_1,motif_6,motif_6,motif_4,motif_4,motif_5,motif_5,motif_5,motif_10,motif_10,motif_10,motif_3,motif_3,motif_3,motif_12,motif_12,motif_12,motif_2,motif_2,motif_2,motif_8,motif_8,motif_7,motif_9,motif_11,motif_11
chr07	chr07_nlr33	NBARC-LRR	6642145	6644037	-	motif_1,motif_6,motif_6,motif_4,motif_4,motif_5,motif_5,motif_5,motif_10,motif_10,motif_10,motif_3,motif_3,motif_3,motif_12,motif_12,motif_12,motif_2,motif_2,motif_2,motif_8,motif_8,motif_7,motif_9,motif_11
chr07	chr07_nlr34	TIR-NBARC-LRR	2684370	2688019	-	motif_18,motif_15,motif_13,motif_1,motif_4,motif_4,motif_5,motif_5,motif_5,motif_10,motif_10,motif_10,motif_3,motif_3,motif_12,motif_7,motif_11,motif_11,motif_11,motif_11,motif_11,motif_9,motif_9,motif_11,motif_11,motif_11,motif_11
chr07	chr07_nlr35	TIR-NBARC-LRR	2673266	2676923	-	motif_18,motif_15,motif_13,motif_1,motif_4,motif_4,motif_5,motif_5,motif_5,motif_10,motif_10,motif_10,motif_3,motif_3,motif_12,motif_7,motif_11,motif_11,motif_11,motif_11,motif_11,motif_9,motif_9,motif_11,motif_11,motif_11,motif_11
chr07	chr07_nlr36	NBARC	864215	864737	-	motif_4,motif_5,motif_5,motif_10,motif_10,motif_10,motif_3,motif_3,motif_3,motif_12,motif_12,motif_2
chr08	chr08_nlr1	TIR-NBARC-LRR	1668017	1671081	+	motif_18,motif_15,motif_13,motif_1,motif_4,motif_4,motif_5,motif_5,motif_5,motif_10,motif_10,motif_10,motif_3,motif_3,motif_12,motif_7,motif_9,motif_11,motif_11,motif_11,motif_11,motif_9,motif_9,motif_11,motif_11
chr08	chr08_nlr2	CC-NBARC	4478770	4480197	+	motif_17,motif_16,motif_1,motif_6,motif_6,motif_4,motif_4,motif_5,motif_5,motif_5,motif_10,motif_10,motif_10,motif_3,motif_3,motif_3,motif_12,motif_12,motif_12,motif_2,motif_2,motif_2,motif_8,motif_8,motif_7
chr08	chr08_nlr3	CC-NBARC-LRR	9383690	9386791	+	motif_17,motif_16,motif_1,motif_6,motif_6,motif_4,motif_4,motif_5,motif_5,motif_5,motif_10,motif_10,motif_10,motif_3,motif_3,motif_3,motif_12,motif_12,motif_12,motif_2,motif_2,motif_2,motif_8,motif_8,motif_7,motif_9,motif_9,motif_11,motif_9,motif_19,motif_11,motif_11,motif_11,motif_11,motif_11
chr08	chr08_nlr4	NBARC-LRR	9393674	9395951	+	motif_1,motif_6,motif_6,motif_4,motif_4,motif_5,motif_5,motif_5,motif_10,motif_10,motif_10,motif_3,motif_3,motif_3,motif_12,motif_12,motif_12,motif_2,motif_2,motif_2,motif_8,motif_8,motif_7,motif_9,motif_11,motif_11,motif_19,motif_11,motif_11,motif_11,motif_11,motif_11
chr08	chr08_nlr5	NBARC-LRR	9401568	9402845	+	motif_1,motif_6,motif_11,motif_11,motif_19,motif_11,motif_11,motif_11
chr08	chr08_nlr6	NBARC-LRR	9413428	9415690	+	motif_1,motif_6,motif_6,motif_4,motif_4,motif_5,motif_5,motif_5,motif_10,motif_10,motif_10,motif_3,motif_3,motif_3,motif_12,motif_12,motif_12,motif_2,motif_2,motif_2,motif_8,motif_8,motif_7,motif_9,motif_11,motif_11,motif_11,motif_19,motif_11,motif_9,motif_11,motif_11,motif_11
chr08	chr08_nlr7	CC-NBARC-LRR	9432062	9435553	+	motif_17,motif_16,motif_1,motif_6,motif_10,motif_3,motif_3,motif_12,motif_12,motif_12,motif_2,motif_2,motif_2,motif_8,motif_8,motif_7,motif_9,motif_11,motif_11,motif_11,motif_19,motif_11,motif_11,motif_11,motif_11
chr08	chr08_nlr8	NBARC-LRR	9444631	9446352	+	motif_1,motif_6,motif_4,motif_5,motif_5,motif_10,motif_10,motif_10,motif_3,motif_3,motif_3,motif_12,motif_12,motif_12,motif_2,motif_2,motif_2,motif_8,motif_8,motif_7,motif_11,motif_11
chr08	chr08_nlr9	CC-NBARC-LRR	9448861	9452109	+	motif_17,motif_16,motif_1,motif_6,motif_6,motif_4,motif_4,motif_5,motif_5,motif_5,motif_10,motif_10,motif_10,motif_3,motif_3,motif_3,motif_12,motif_12,motif_12,motif_2,motif_2,motif_2,motif_8,motif_8,motif_7,motif_9,motif_11,motif_11,motif_11,motif_19,motif_11,motif_11,motif_11,motif_11
chr08	chr08_nlr10	NBARC-LRR	9455803	9458057	+	motif_1,motif_6,motif_6,motif_4,motif_5,motif_3,motif_12,motif_12,motif_2,motif_2,motif_2,motif_8,motif_8,motif_7,motif_9,motif_9,motif_11,motif_19,motif_11,motif_11,motif_11
chr08	chr08_nlr11	NBARC-LRR	9484286	9486230	+	motif_1,motif_6,motif_6,motif_4,motif_4,motif_5,motif_5,motif_5,motif_10,motif_10,motif_10,motif_3,motif_3,motif_3,motif_12,motif_12,motif_12,motif_2,motif_2,motif_2,motif_8,motif_8,motif_7,motif_9,motif_11,motif_11,motif_11,motif_19,motif_11,motif_11
chr08	chr08_nlr12	CC-NBARC-LRR	9489531	9492946	+	motif_17,motif_16,motif_1,motif_6,motif_6,motif_4,motif_4,motif_5,motif_5,motif_5,motif_10,motif_10,motif_10,motif_3,motif_3,motif_3,motif_12,motif_12,motif_12,motif_2,motif_2,motif_2,motif_8,motif_8,motif_7,motif_9,motif_9,motif_11,motif_11,motif_19,motif_11,motif_11,motif_11,motif_11,motif_11,motif_11
chr08	chr08_nlr13	CC-NBARC-LRR	9511622	9514721	+	motif_17,motif_16,motif_1,motif_6,motif_6,motif_4,motif_4,motif_5,motif_5,motif_5,motif_10,motif_10,motif_10,motif_3,motif_3,motif_3,motif_12,motif_12,motif_12,motif_2,motif_2,motif_2,motif_8,motif_8,motif_7,motif_9,motif_9,motif_11,motif_19,motif_11,motif_11,motif_11,motif_11
chr08	chr08_nlr14	NBARC-LRR	9522526	9524799	+	motif_1,motif_6,motif_6,motif_4,motif_4,motif_5,motif_5,motif_5,motif_10,motif_10,motif_10,motif_3,motif_3,motif_3,motif_12,motif_12,motif_12,motif_2,motif_2,motif_2,motif_8,motif_8,motif_7,motif_9,motif_11,motif_11,motif_11,motif_19,motif_11,motif_11,motif_11,motif_11,motif_11
chr08	chr08_nlr15	CC-NBARC-LRR	9527433	9530169	+	motif_17,motif_16,motif_1,motif_6,motif_11,motif_11,motif_19,motif_11,motif_11,motif_11,motif_11,motif_11
chr08	chr08_nlr16	NBARC-LRR	9533201	9535357	+	motif_1,motif_6,motif_6,motif_4,motif_4,motif_5,motif_5,motif_5,motif_10,motif_10,motif_10,motif_3,motif_3,motif_3,motif_12,motif_12,motif_2,motif_7,motif_9,motif_11,motif_11,motif_11,motif_19,motif_11,motif_11,motif_11
chr08	chr08_nlr17	CC-NBARC-LRR	9588242	9590636	+	motif_17,motif_16,motif_5,motif_10,motif_10,motif_3,motif_3,motif_3,motif_12,motif_12,motif_12,motif_2,motif_2,motif_2,motif_8,motif_8,motif_7,motif_9,motif_9,motif_11,motif_19,motif_11,motif_11,motif_11,motif_11,motif_11,motif_11
chr08	chr08_nlr18	CC-NBARC-LRR	9594187	9597244	+	motif_17,motif_16,motif_1,motif_6,motif_6,motif_4,motif_5,motif_9,motif_9,motif_11,motif_11,motif_11,motif_11,motif_11,motif_11,motif_11
chr08	chr08_nlr19	CC-NBARC-LRR	9611097	9615905	+	motif_17,motif_16,motif_1,motif_6,motif_6,motif_4,motif_4,motif_5,motif_5,motif_5,motif_10,motif_10,motif_10,motif_3,motif_3,motif_3,motif_12,motif_12,motif_12,motif_2,motif_2,motif_2,motif_8,motif_8,motif_7,motif_9,motif_11,motif_11,motif_11,motif_19,motif_11,motif_11,motif_11,motif_11,motif_11,motif_11,motif_11
chr08	chr08_nlr20	CC-NBARC-LRR	9627166	9634938	+	motif_17,motif_16,motif_1,motif_6,motif_6,motif_4,motif_4,motif_5,motif_5,motif_5,motif_10,motif_10,motif_3,motif_12,motif_2,motif_2,motif_8,motif_8,motif_7,motif_9,motif_9,motif_11,motif_11,motif_19,motif_11,motif_11,motif_11,motif_11
chr08	chr08_nlr21	CC-NBARC-LRR	9652729	9656130	+	motif_17,motif_16,motif_1,motif_6,motif_6,motif_4,motif_4,motif_5,motif_5,motif_5,motif_10,motif_10,motif_10,motif_3,motif_3,motif_3,motif_12,motif_12,motif_12,motif_2,motif_2,motif_2,motif_8,motif_8,motif_7,motif_9,motif_9,motif_11,motif_11,motif_19,motif_11,motif_11,motif_11,motif_11,motif_11
chr08	chr08_nlr22	NBARC-LRR	9678412	9680133	+	motif_1,motif_6,motif_4,motif_5,motif_5,motif_10,motif_10,motif_10,motif_3,motif_3,motif_3,motif_12,motif_12,motif_12,motif_2,motif_2,motif_2,motif_8,motif_8,motif_7,motif_11
chr08	chr08_nlr23	CC-NBARC-LRR	9705659	9709205	+	motif_17,motif_16,motif_1,motif_6,motif_6,motif_4,motif_4,motif_5,motif_5,motif_5,motif_10,motif_10,motif_10,motif_3,motif_3,motif_3,motif_12,motif_12,motif_12,motif_2,motif_2,motif_2,motif_8,motif_8,motif_7,motif_9,motif_11,motif_11,motif_11,motif_19,motif_11,motif_11,motif_11,motif_11
chr08	chr08_nlr24	NBARC-LRR	9712669	9714886	+	motif_1,motif_6,motif_6,motif_4,motif_5,motif_3,motif_12,motif_12,motif_2,motif_2,motif_2,motif_8,motif_8,motif_7,motif_9,motif_11,motif_19,motif_11,motif_11,motif_11,motif_11
chr08	chr08_nlr25	CC-NBARC-LRR	9717338	9720700	+	motif_17,motif_16,motif_1,motif_6,motif_6,motif_4,motif_4,motif_5,motif_5,motif_5,motif_10,motif_10,motif_10,motif_3,motif_3,motif_3,motif_12,motif_12,motif_12,motif_2,motif_2,motif_2,motif_8,motif_8,motif_7,motif_9,motif_11,motif_11,motif_9,motif_19,motif_11,motif_11,motif_11,motif_11,motif_11
chr08	chr08_nlr26	NBARC	10529366	10529528	+	motif_1,motif_6
chr08	chr08_nlr27	CC-NBARC-LRR	10741599	10744636	+	motif_16,motif_1,motif_6,motif_6,motif_4,motif_4,motif_5,motif_5,motif_5,motif_10,motif_10,motif_10,motif_3,motif_3,motif_3,motif_12,motif_12,motif_12,motif_2,motif_2,motif_2,motif_8,motif_8,motif_7,motif_9,motif_9,motif_11,motif_11,motif_19,motif_11,motif_11,motif_11,motif_11,motif_11
chr08	chr08_nlr28	NBARC-LRR	10748835	10751123	+	motif_1,motif_6,motif_6,motif_4,motif_4,motif_5,motif_5,motif_5,motif_10,motif_10,motif_10,motif_3,motif_3,motif_3,motif_12,motif_12,motif_12,motif_2,motif_2,motif_2,motif_8,motif_8,motif_7,motif_9,motif_9,motif_11,motif_9,motif_19,motif_11,motif_11,motif_11,motif_11,motif_11
chr08	chr08_nlr29	NBARC-LRR	10757480	10759487	+	motif_4,motif_5,motif_5,motif_10,motif_10,motif_10,motif_3,motif_3,motif_3,motif_12,motif_12,motif_12,motif_2,motif_2,motif_2,motif_8,motif_8,motif_7,motif_9,motif_11,motif_11,motif_11,motif_19,motif_11,motif_11,motif_11
chr08	chr08_nlr30	NBARC	10857740	10857902	+	motif_1,motif_6
chr08	chr08_nlr31	NBARC-LRR	10885817	10887053	+	motif_1,motif_6,motif_6,motif_4,motif_4,motif_5,motif_5,motif_5,motif_10,motif_10,motif_10,motif_3,motif_3,motif_3,motif_12,motif_12,motif_12,motif_2,motif_2,motif_2,motif_8,motif_8,motif_7,motif_9,motif_11,motif_11
chr08	chr08_nlr32	NBARC-LRR	13921936	13923799	+	motif_6,motif_4,motif_4,motif_5,motif_5,motif_5,motif_10,motif_10,motif_10,motif_3,motif_3,motif_3,motif_12,motif_12,motif_12,motif_2,motif_2,motif_2,motif_8,motif_8,motif_7,motif_11,motif_11
chr08	chr08_nlr33	NBARC-LRR	13926592	13928543	+	motif_1,motif_6,motif_6,motif_4,motif_4,motif_5,motif_5,motif_5,motif_10,motif_10,motif_10,motif_3,motif_3,motif_3,motif_12,motif_12,motif_12,motif_2,motif_2,motif_2,motif_8,motif_8,motif_7,motif_11
chr08	chr08_nlr34	CC-NBARC-LRR	50543267	50545598	+	motif_17,motif_1,motif_6,motif_6,motif_4,motif_4,motif_5,motif_5,motif_5,motif_10,motif_10,motif_10,motif_3,motif_3,motif_3,motif_12,motif_12,motif_12,motif_2,motif_2,motif_2,motif_8,motif_8,motif_7,motif_11
chr08	chr08_nlr35	CC-NBARC-LRR	53780195	53782778	+	motif_17,motif_16,motif_1,motif_6,motif_6,motif_4,motif_4,motif_5,motif_5,motif_5,motif_10,motif_10,motif_10,motif_3,motif_3,motif_3,motif_12,motif_12,motif_12,motif_2,motif_2,motif_2,motif_8,motif_8,motif_7,motif_9,motif_9,motif_9,motif_11,motif_11
chr08	chr08_nlr36	NBARC-LRR	56884708	56885899	+	motif_1,motif_4,motif_4,motif_5,motif_5,motif_5,motif_10,motif_10,motif_10,motif_3,motif_3,motif_12,motif_7,motif_11,motif_9
chr08	chr08_nlr37	NBARC-LRR	56889387	56891442	+	motif_1,motif_6,motif_6,motif_4,motif_4,motif_5,motif_5,motif_5,motif_10,motif_10,motif_10,motif_3,motif_3,motif_3,motif_12,motif_12,motif_2,motif_7,motif_9,motif_11,motif_11,motif_11
chr08	chr08_nlr38	NBARC-LRR	56898450	56900754	+	motif_1,motif_6,motif_6,motif_4,motif_4,motif_5,motif_5,motif_5,motif_10,motif_10,motif_10,motif_3,motif_3,motif_12,motif_8,motif_7,motif_9,motif_11,motif_11,motif_11,motif_11,motif_11
chr08	chr08_nlr39	NBARC-LRR	56909723	56912039	+	motif_1,motif_6,motif_6,motif_4,motif_4,motif_5,motif_5,motif_5,motif_10,motif_10,motif_10,motif_3,motif_3,motif_12,motif_8,motif_7,motif_11,motif_9,motif_11,motif_9,motif_9,motif_11,motif_11,motif_11,motif_11
chr08	chr08_nlr40	NBARC-LRR	56837459	56841957	-	motif_1,motif_6,motif_6,motif_4,motif_4,motif_5,motif_5,motif_5,motif_10,motif_10,motif_10,motif_3,motif_3,motif_3,motif_12,motif_12,motif_2,motif_7,motif_9,motif_11,motif_11,motif_11,motif_9,motif_11
chr08	chr08_nlr41	NBARC-LRR	56820085	56822347	-	motif_1,motif_6,motif_6,motif_4,motif_4,motif_5,motif_5,motif_5,motif_10,motif_10,motif_10,motif_3,motif_3,motif_3,motif_12,motif_12,motif_2,motif_7,motif_9,motif_11,motif_9,motif_11,motif_11,motif_11
chr08	chr08_nlr42	NBARC-LRR	56799040	56801230	-	motif_1,motif_6,motif_6,motif_4,motif_4,motif_5,motif_5,motif_5,motif_10,motif_10,motif_10,motif_3,motif_3,motif_3,motif_12,motif_12,motif_2,motif_7,motif_9,motif_11,motif_11,motif_11,motif_11
chr08	chr08_nlr43	NBARC-LRR	56772132	56774164	-	motif_4,motif_5,motif_5,motif_10,motif_10,motif_10,motif_3,motif_3,motif_12,motif_7,motif_9,motif_11,motif_9,motif_11,motif_11,motif_11
chr08	chr08_nlr44	NBARC-LRR	56755674	56757888	-	motif_1,motif_4,motif_4,motif_5,motif_5,motif_5,motif_10,motif_10,motif_3,motif_7,motif_11,motif_9,motif_11,motif_11,motif_11,motif_11
chr08	chr08_nlr45	NBARC-LRR	56747993	56750282	-	motif_1,motif_4,motif_4,motif_5,motif_5,motif_5,motif_10,motif_10,motif_3,motif_2,motif_8,motif_7,motif_11,motif_9,motif_11,motif_11,motif_11,motif_11,motif_11
chr08	chr08_nlr46	NBARC-LRR	56736371	56738602	-	motif_1,motif_4,motif_4,motif_5,motif_5,motif_5,motif_10,motif_10,motif_3,motif_2,motif_8,motif_7,motif_11,motif_9,motif_9,motif_11,motif_11,motif_11,motif_11
chr08	chr08_nlr47	NBARC-LRR	56638595	56639858	-	motif_1,motif_4,motif_4,motif_5,motif_5,motif_5,motif_10,motif_10,motif_10,motif_3,motif_3,motif_12,motif_7,motif_11,motif_9
chr08	chr08_nlr48	NBARC-LRR	56628212	56630576	-	motif_1,motif_6,motif_6,motif_4,motif_4,motif_5,motif_5,motif_5,motif_10,motif_10,motif_3,motif_8,motif_7,motif_11,motif_9,motif_11,motif_11,motif_11,motif_11
chr08	chr08_nlr49	NBARC	56610291	56610877	-	motif_1,motif_4,motif_4,motif_5,motif_5,motif_5,motif_10,motif_10,motif_3
chr08	chr08_nlr50	NBARC-LRR	56597599	56605155	-	motif_1,motif_6,motif_4,motif_5,motif_10,motif_12,motif_2,motif_7,motif_9,motif_11
chr08	chr08_nlr51	NBARC-LRR	56576258	56578484	-	motif_1,motif_4,motif_4,motif_5,motif_5,motif_5,motif_10,motif_10,motif_10,motif_3,motif_3,motif_12,motif_7,motif_9,motif_11,motif_11,motif_11,motif_11
chr08	chr08_nlr52	NBARC-LRR	56531793	56534046	-	motif_1,motif_4,motif_4,motif_5,motif_5,motif_5,motif_10,motif_10,motif_3,motif_2,motif_8,motif_7,motif_11,motif_9,motif_11,motif_11,motif_11
chr08	chr08_nlr53	TIR-NBARC-LRR	53963787	53967747	-	motif_18,motif_15,motif_13,motif_1,motif_4,motif_4,motif_5,motif_5,motif_5,motif_10,motif_10,motif_10,motif_3,motif_3,motif_12,motif_7,motif_11,motif_11,motif_11,motif_9,motif_11,motif_11,motif_11,motif_11
chr08	chr08_nlr54	CC-NBARC	53957480	53959067	-	motif_16,motif_1,motif_6,motif_6,motif_4,motif_4,motif_5,motif_5,motif_5,motif_10,motif_10,motif_10,motif_3,motif_3,motif_3,motif_12,motif_12,motif_12,motif_2,motif_2,motif_2,motif_8,motif_8,motif_7
chr08	chr08_nlr55	NBARC-LRR	53938841	53944948	-	motif_1,motif_6,motif_5,motif_10,motif_3,motif_2,motif_8,motif_7,motif_9
chr08	chr08_nlr56	CC-NBARC	53939292	53940180	-	motif_16,motif_1,motif_6,motif_6,motif_4,motif_4,motif_5,motif_5,motif_5,motif_10,motif_10,motif_3
chr08	chr08_nlr57	NBARC-LRR	53928352	53936281	-	motif_1,motif_6,motif_4,motif_5,motif_10,motif_3,motif_12,motif_8,motif_7,motif_9,motif_9,motif_11,motif_9,motif_11,motif_9,motif_11
chr08	chr08_nlr58	CC-NBARC	53930784	53931960	-	motif_16,motif_1,motif_6,motif_6,motif_4,motif_4,motif_5,motif_5,motif_5,motif_10,motif_10,motif_10,motif_3,motif_3,motif_3,motif_12,motif_12,motif_12,motif_2,motif_2,motif_8
chr08	chr08_nlr59	CC-NBARC-LRR	53923713	53925975	-	motif_16,motif_1,motif_6,motif_6,motif_4,motif_4,motif_5,motif_5,motif_5,motif_10,motif_10,motif_10,motif_3,motif_3,motif_3,motif_12,motif_12,motif_12,motif_2,motif_2,motif_2,motif_8,motif_8,motif_7,motif_9,motif_11
chr08	chr08_nlr60	CC-NBARC	53904351	53905618	-	motif_16,motif_1,motif_6,motif_6,motif_4,motif_4,motif_5,motif_5,motif_5,motif_10,motif_10,motif_10,motif_3,motif_3,motif_3,motif_12,motif_12,motif_12,motif_2,motif_2,motif_2,motif_8,motif_8,motif_7
chr08	chr08_nlr61	CC-NBARC-LRR	53898283	53901505	-	motif_17,motif_1,motif_6,motif_6,motif_4,motif_4,motif_5,motif_5,motif_5,motif_10,motif_10,motif_10,motif_3,motif_3,motif_12,motif_2,motif_8,motif_7,motif_11
chr08	chr08_nlr62	CC-NBARC-LRR	53890828	53893101	-	motif_16,motif_1,motif_6,motif_6,motif_4,motif_4,motif_5,motif_5,motif_5,motif_10,motif_10,motif_10,motif_3,motif_3,motif_3,motif_12,motif_12,motif_12,motif_2,motif_2,motif_2,motif_8,motif_8,motif_7,motif_9,motif_11
chr08	chr08_nlr63	NBARC-LRR	53879788	53883795	-	motif_1,motif_6,motif_6,motif_4,motif_4,motif_5,motif_5,motif_5,motif_10,motif_10,motif_3,motif_2,motif_8,motif_7,motif_11,motif_11
chr08	chr08_nlr64	CC-NBARC-LRR	53867473	53869756	-	motif_16,motif_1,motif_6,motif_6,motif_4,motif_4,motif_5,motif_5,motif_5,motif_10,motif_10,motif_10,motif_3,motif_3,motif_3,motif_12,motif_12,motif_12,motif_2,motif_2,motif_2,motif_8,motif_8,motif_7,motif_9,motif_11
chr08	chr08_nlr65	NBARC-LRR	53857372	53859043	-	motif_4,motif_5,motif_5,motif_10,motif_10,motif_10,motif_3,motif_3,motif_3,motif_12,motif_12,motif_12,motif_2,motif_2,motif_2,motif_8,motif_8,motif_7,motif_9,motif_11
chr08	chr08_nlr66	CC-NBARC-LRR	53849554	53851828	-	motif_16,motif_1,motif_6,motif_6,motif_4,motif_4,motif_5,motif_5,motif_5,motif_10,motif_10,motif_10,motif_3,motif_3,motif_3,motif_12,motif_12,motif_12,motif_2,motif_2,motif_2,motif_8,motif_8,motif_7,motif_11
chr08	chr08_nlr67	CC-NBARC	49379345	49379942	-	motif_16,motif_1,motif_6,motif_4
chr08	chr08_nlr68	CC-NBARC-LRR	17541763	17544571	-	motif_17,motif_1,motif_6,motif_6,motif_4,motif_4,motif_5,motif_5,motif_5,motif_10,motif_10,motif_10,motif_3,motif_3,motif_3,motif_12,motif_12,motif_2,motif_7,motif_11,motif_9,motif_11,motif_9,motif_11,motif_19,motif_11,motif_11,motif_11,motif_11,motif_11
chr08	chr08_nlr69	NBARC-LRR	13918105	13920061	-	motif_1,motif_6,motif_6,motif_4,motif_4,motif_5,motif_5,motif_5,motif_10,motif_10,motif_10,motif_3,motif_3,motif_3,motif_12,motif_12,motif_12,motif_2,motif_2,motif_2,motif_8,motif_8,motif_7,motif_11,motif_11
chr08	chr08_nlr70	CC-NBARC-LRR	10872893	10877148	-	motif_17,motif_16,motif_1,motif_6,motif_6,motif_4,motif_4,motif_5,motif_5,motif_5,motif_10,motif_10,motif_10,motif_3,motif_3,motif_3,motif_12,motif_12,motif_12,motif_2,motif_2,motif_2,motif_8,motif_8,motif_7,motif_9,motif_9,motif_11,motif_11,motif_19,motif_11,motif_11,motif_11,motif_11,motif_11
chr08	chr08_nlr71	CC-NBARC-LRR	10835247	10838254	-	motif_17,motif_16,motif_1,motif_6,motif_6,motif_4,motif_4,motif_5,motif_5,motif_5,motif_10,motif_10,motif_10,motif_3,motif_3,motif_3,motif_12,motif_12,motif_12,motif_2,motif_2,motif_2,motif_8,motif_8,motif_7,motif_9,motif_9,motif_11,motif_9,motif_19,motif_11,motif_11,motif_11,motif_11,motif_11
chr08	chr08_nlr72	CC-NBARC-LRR	10830959	10834141	-	motif_17,motif_16,motif_1,motif_6,motif_6,motif_4,motif_4,motif_5,motif_5,motif_5,motif_10,motif_10,motif_10,motif_3,motif_3,motif_3,motif_12,motif_12,motif_12,motif_2,motif_2,motif_2,motif_8,motif_8,motif_7,motif_9,motif_9,motif_11,motif_11,motif_11,motif_11
chr08	chr08_nlr73	NBARC-LRR	10802994	10804145	-	motif_1,motif_6,motif_6,motif_4,motif_4,motif_5,motif_5,motif_5,motif_10,motif_10,motif_10,motif_3,motif_3,motif_3,motif_12,motif_12,motif_12,motif_2,motif_2,motif_2,motif_8,motif_8,motif_7,motif_9,motif_9
chr08	chr08_nlr74	NBARC-LRR	10777644	10781110	-	motif_1,motif_6,motif_6,motif_4,motif_4,motif_5,motif_5,motif_5,motif_10,motif_10,motif_10,motif_3,motif_3,motif_3,motif_12,motif_12,motif_12,motif_2,motif_2,motif_2,motif_8,motif_8,motif_7,motif_9,motif_9,motif_11,motif_11
chr08	chr08_nlr75	CC-NBARC-LRR	10726265	10729483	-	motif_17,motif_16,motif_1,motif_6,motif_6,motif_4,motif_4,motif_5,motif_5,motif_5,motif_10,motif_10,motif_10,motif_3,motif_3,motif_3,motif_12,motif_12,motif_12,motif_2,motif_2,motif_2,motif_8,motif_8,motif_7,motif_9,motif_11,motif_11,motif_11,motif_19,motif_11,motif_11,motif_11,motif_11
chr08	chr08_nlr76	CC-NBARC-LRR	10680883	10685657	-	motif_17,motif_16,motif_1,motif_6,motif_6,motif_4,motif_4,motif_5,motif_5,motif_5,motif_10,motif_10,motif_10,motif_3,motif_3,motif_3,motif_12,motif_12,motif_12,motif_2,motif_2,motif_2,motif_8,motif_8,motif_7,motif_9,motif_11,motif_11,motif_11,motif_19,motif_11,motif_11,motif_11,motif_11
chr08	chr08_nlr77	NBARC-LRR	10629796	10631487	-	motif_1,motif_6,motif_6,motif_4,motif_4,motif_5,motif_5,motif_5,motif_10,motif_10,motif_3,motif_8,motif_7,motif_9,motif_11,motif_11,motif_11,motif_19,motif_11
chr08	chr08_nlr78	CC-NBARC-LRR	10622921	10625812	-	motif_17,motif_16,motif_1,motif_6,motif_3,motif_12,motif_12,motif_2,motif_2,motif_2,motif_8,motif_8,motif_7,motif_9,motif_11,motif_11,motif_11,motif_19,motif_11,motif_11,motif_11,motif_11
chr08	chr08_nlr79	CC-NBARC-LRR	10607490	10612764	-	motif_17,motif_16,motif_1,motif_6,motif_6,motif_4,motif_4,motif_5,motif_5,motif_5,motif_10,motif_10,motif_10,motif_3,motif_3,motif_3,motif_12,motif_12,motif_12,motif_2,motif_2,motif_2,motif_8,motif_8,motif_7,motif_9,motif_9,motif_11,motif_9,motif_19,motif_11,motif_11,motif_11,motif_11,motif_11,motif_11,motif_11,motif_11,motif_11
chr08	chr08_nlr80	NBARC	10607852	10608224	-	motif_1,motif_6,motif_6,motif_4,motif_5
chr08	chr08_nlr81	CC-NBARC-LRR	10600979	10604080	-	motif_17,motif_16,motif_1,motif_6,motif_6,motif_4,motif_4,motif_5,motif_5,motif_5,motif_10,motif_10,motif_10,motif_3,motif_3,motif_3,motif_12,motif_12,motif_12,motif_2,motif_2,motif_2,motif_8,motif_8,motif_7,motif_9,motif_11,motif_11,motif_11,motif_19,motif_11,motif_11,motif_11,motif_11
chr08	chr08_nlr82	CC-NBARC-LRR	10579733	10582881	-	motif_17,motif_16,motif_1,motif_6,motif_6,motif_4,motif_4,motif_5,motif_5,motif_5,motif_10,motif_10,motif_10,motif_3,motif_3,motif_3,motif_12,motif_12,motif_12,motif_2,motif_2,motif_2,motif_8,motif_8,motif_7,motif_9,motif_11,motif_11,motif_11,motif_19,motif_11,motif_11,motif_11,motif_11
chr08	chr08_nlr83	CC-NBARC-LRR	10545043	10551618	-	motif_16,motif_1,motif_6,motif_6,motif_4,motif_4,motif_5,motif_5,motif_5,motif_10,motif_10,motif_10,motif_3,motif_3,motif_3,motif_12,motif_12,motif_2,motif_8,motif_7,motif_9,motif_9,motif_11,motif_9,motif_9,motif_11
chr08	chr08_nlr84	NBARC	10547434	10548370	-	motif_1,motif_6,motif_6,motif_4,motif_4,motif_5,motif_5,motif_5,motif_10,motif_10,motif_10,motif_3,motif_3,motif_3,motif_12,motif_12,motif_12,motif_2,motif_2,motif_2,motif_8,motif_8,motif_7
chr08	chr08_nlr85	CC-NBARC-LRR	10499453	10502567	-	motif_17,motif_16,motif_1,motif_6,motif_6,motif_4,motif_4,motif_5,motif_5,motif_5,motif_10,motif_10,motif_10,motif_3,motif_3,motif_3,motif_12,motif_12,motif_12,motif_2,motif_2,motif_2,motif_8,motif_8,motif_7,motif_9,motif_11,motif_11,motif_11,motif_19,motif_11,motif_11,motif_11,motif_11,motif_11
chr08	chr08_nlr86	NBARC-LRR	10460589	10462833	-	motif_1,motif_6,motif_6,motif_4,motif_4,motif_5,motif_5,motif_5,motif_10,motif_10,motif_10,motif_3,motif_3,motif_3,motif_12,motif_12,motif_12,motif_2,motif_2,motif_2,motif_8,motif_8,motif_7,motif_9,motif_11,motif_11,motif_11,motif_19,motif_11,motif_11,motif_11,motif_11
chr08	chr08_nlr87	NBARC-LRR	10440846	10441993	-	motif_6,motif_4,motif_4,motif_5,motif_5,motif_5,motif_10,motif_10,motif_10,motif_3,motif_3,motif_3,motif_12,motif_12,motif_12,motif_2,motif_2,motif_8,motif_9,motif_11
chr08	chr08_nlr88	CC-NBARC-LRR	10412866	10415655	-	motif_17,motif_16,motif_1,motif_6,motif_6,motif_4,motif_4,motif_5,motif_5,motif_5,motif_10,motif_10,motif_10,motif_3,motif_3,motif_3,motif_12,motif_12,motif_12,motif_2,motif_2,motif_2,motif_8,motif_8,motif_7,motif_9,motif_11,motif_11,motif_11,motif_19,motif_11,motif_11
chr08	chr08_nlr89	CC-NBARC-LRR	10391091	10394930	-	motif_17,motif_16,motif_1,motif_6,motif_6,motif_4,motif_4,motif_5,motif_5,motif_5,motif_10,motif_10,motif_10,motif_3,motif_3,motif_3,motif_12,motif_12,motif_12,motif_2,motif_2,motif_2,motif_8,motif_8,motif_7,motif_9,motif_11,motif_11,motif_11,motif_19,motif_11,motif_11,motif_11,motif_11
chr08	chr08_nlr90	NBARC-LRR	10353025	10355069	-	motif_1,motif_6,motif_6,motif_4,motif_4,motif_5,motif_5,motif_10,motif_8,motif_7,motif_9,motif_11,motif_11,motif_11,motif_19,motif_11,motif_11,motif_11
chr08	chr08_nlr91	CC-NBARC-LRR	10308085	10311299	-	motif_17,motif_16,motif_1,motif_6,motif_6,motif_4,motif_4,motif_5,motif_5,motif_5,motif_10,motif_10,motif_10,motif_3,motif_3,motif_3,motif_12,motif_12,motif_12,motif_2,motif_2,motif_2,motif_8,motif_8,motif_7,motif_9,motif_11,motif_11,motif_11,motif_19,motif_11,motif_11,motif_9,motif_11,motif_11,motif_11
chr08	chr08_nlr92	CC-NBARC-LRR	10266641	10272007	-	motif_17,motif_16,motif_1,motif_6,motif_6,motif_4,motif_4,motif_5,motif_5,motif_5,motif_10,motif_10,motif_10,motif_3,motif_3,motif_3,motif_12,motif_12,motif_12,motif_2,motif_2,motif_2,motif_8,motif_8,motif_7,motif_9,motif_11,motif_11,motif_11,motif_19,motif_11,motif_11,motif_11
chr08	chr08_nlr93	CC-NBARC-LRR	10252256	10255514	-	motif_17,motif_16,motif_1,motif_6,motif_6,motif_4,motif_4,motif_5,motif_5,motif_5,motif_10,motif_10,motif_10,motif_3,motif_3,motif_3,motif_12,motif_12,motif_12,motif_2,motif_2,motif_2,motif_8,motif_8,motif_7,motif_9,motif_11,motif_11,motif_11,motif_19,motif_11,motif_11,motif_11,motif_11
chr08	chr08_nlr94	NBARC-LRR	10232418	10234109	-	motif_1,motif_6,motif_6,motif_4,motif_4,motif_5,motif_5,motif_5,motif_10,motif_10,motif_3,motif_8,motif_7,motif_9,motif_11,motif_11,motif_11,motif_19,motif_11
chr08	chr08_nlr95	CC-NBARC-LRR	10225576	10228445	-	motif_17,motif_16,motif_1,motif_6,motif_3,motif_12,motif_12,motif_2,motif_2,motif_2,motif_8,motif_8,motif_7,motif_9,motif_11,motif_11,motif_11,motif_19,motif_11,motif_11,motif_11,motif_11
chr08	chr08_nlr96	CC-NBARC-LRR	10213777	10218771	-	motif_17,motif_16,motif_1,motif_6,motif_6,motif_4,motif_4,motif_5,motif_5,motif_5,motif_10,motif_10,motif_10,motif_3,motif_3,motif_3,motif_12,motif_12,motif_12,motif_2,motif_2,motif_2,motif_8,motif_8,motif_7,motif_9,motif_9,motif_11,motif_9,motif_19,motif_11,motif_11,motif_11,motif_11,motif_11,motif_11,motif_11,motif_11,motif_11
chr08	chr08_nlr97	NBARC	10214139	10214511	-	motif_1,motif_6,motif_6,motif_4,motif_5
chr08	chr08_nlr98	CC-NBARC-LRR	10207293	10210394	-	motif_17,motif_16,motif_1,motif_6,motif_6,motif_4,motif_4,motif_5,motif_5,motif_5,motif_10,motif_10,motif_10,motif_3,motif_3,motif_3,motif_12,motif_12,motif_12,motif_2,motif_2,motif_2,motif_8,motif_8,motif_7,motif_9,motif_11,motif_11,motif_11,motif_19,motif_11,motif_11,motif_11,motif_11
chr08	chr08_nlr99	CC-NBARC-LRR	10185882	10189030	-	motif_17,motif_16,motif_1,motif_6,motif_6,motif_4,motif_4,motif_5,motif_5,motif_5,motif_10,motif_10,motif_10,motif_3,motif_3,motif_3,motif_12,motif_12,motif_12,motif_2,motif_2,motif_2,motif_8,motif_8,motif_7,motif_9,motif_11,motif_11,motif_11,motif_19,motif_11,motif_11,motif_11,motif_11
chr08	chr08_nlr100	CC-NBARC-LRR	10161960	10165029	-	motif_17,motif_16,motif_1,motif_6,motif_6,motif_4,motif_4,motif_5,motif_5,motif_5,motif_10,motif_10,motif_10,motif_3,motif_3,motif_3,motif_12,motif_12,motif_12,motif_2,motif_2,motif_2,motif_8,motif_8,motif_7,motif_9,motif_11,motif_11,motif_11,motif_19,motif_11,motif_11,motif_11
chr08	chr08_nlr101	NBARC-LRR	10134866	10137158	-	motif_1,motif_6,motif_6,motif_4,motif_4,motif_5,motif_5,motif_5,motif_10,motif_10,motif_10,motif_3,motif_3,motif_3,motif_12,motif_12,motif_12,motif_2,motif_2,motif_2,motif_8,motif_8,motif_7,motif_9,motif_9,motif_11,motif_11,motif_19,motif_11,motif_11,motif_11,motif_11
chr08	chr08_nlr102	CC-NBARC-LRR	10112004	10114803	-	motif_17,motif_16,motif_1,motif_6,motif_6,motif_4,motif_4,motif_5,motif_5,motif_5,motif_10,motif_10,motif_10,motif_3,motif_3,motif_3,motif_12,motif_12,motif_12,motif_2,motif_2,motif_2,motif_8,motif_8,motif_7,motif_9,motif_11,motif_11,motif_11
chr08	chr08_nlr103	CC-NBARC-LRR	9955187	9958641	-	motif_17,motif_16,motif_1,motif_6,motif_6,motif_4,motif_4,motif_5,motif_5,motif_5,motif_10,motif_10,motif_10,motif_3,motif_3,motif_3,motif_12,motif_12,motif_12,motif_2,motif_2,motif_2,motif_8,motif_8,motif_7,motif_9,motif_11,motif_11,motif_11,motif_19,motif_11,motif_11,motif_11,motif_11
chr08	chr08_nlr104	CC-NBARC-LRR	9947358	9951643	-	motif_17,motif_16,motif_1,motif_6,motif_6,motif_4,motif_4,motif_5,motif_5,motif_5,motif_10,motif_10,motif_10,motif_3,motif_3,motif_3,motif_12,motif_12,motif_12,motif_2,motif_2,motif_2,motif_8,motif_8,motif_7,motif_9,motif_11,motif_11,motif_11,motif_11,motif_11,motif_19,motif_11,motif_9,motif_11,motif_11
chr08	chr08_nlr105	CC-NBARC-LRR	9374737	9378504	-	motif_17,motif_16,motif_1,motif_6,motif_6,motif_4,motif_4,motif_5,motif_5,motif_5,motif_10,motif_10,motif_10,motif_3,motif_3,motif_3,motif_12,motif_12,motif_12,motif_2,motif_2,motif_2,motif_8,motif_8,motif_7,motif_9,motif_9,motif_11,motif_9,motif_19,motif_11,motif_11,motif_11,motif_11,motif_11
chr09	chr09_nlr1	NBARC-LRR	12829903	12838989	+	motif_1,motif_6,motif_4,motif_5,motif_5,motif_10,motif_10,motif_10,motif_3,motif_3,motif_3,motif_12,motif_12,motif_12,motif_2,motif_2,motif_2,motif_8,motif_8,motif_7,motif_11
chr09	chr09_nlr2	CC-NBARC-LRR	14935140	14937657	+	motif_17,motif_16,motif_1,motif_6,motif_6,motif_4,motif_4,motif_5,motif_5,motif_5,motif_10,motif_10,motif_10,motif_3,motif_3,motif_3,motif_12,motif_12,motif_12,motif_2,motif_2,motif_2,motif_8,motif_8,motif_7,motif_9,motif_9,motif_11,motif_11
chr09	chr09_nlr3	CC-NBARC-LRR	15021470	15023921	+	motif_17,motif_16,motif_1,motif_6,motif_6,motif_4,motif_4,motif_5,motif_5,motif_5,motif_10,motif_10,motif_10,motif_3,motif_3,motif_3,motif_12,motif_12,motif_12,motif_2,motif_2,motif_2,motif_8,motif_8,motif_7,motif_9,motif_9,motif_11,motif_11
chr09	chr09_nlr4	NBARC	34004088	34004874	+	motif_1,motif_3,motif_12,motif_12,motif_2,motif_2,motif_8
chr09	chr09_nlr5	CC-NBARC-LRR	50192441	50198292	+	motif_17,motif_16,motif_1,motif_6,motif_6,motif_4,motif_4,motif_5,motif_5,motif_5,motif_10,motif_10,motif_10,motif_3,motif_3,motif_3,motif_12,motif_12,motif_12,motif_2,motif_2,motif_8,motif_7,motif_11
chr09	chr09_nlr6	NBARC-LRR	51301407	51302523	+	motif_1,motif_6,motif_6,motif_4,motif_4,motif_5,motif_5,motif_10,motif_12,motif_2,motif_8,motif_11
chr09	chr09_nlr7	NBARC	51364978	51365736	+	motif_1,motif_6,motif_6,motif_4,motif_4,motif_5,motif_5,motif_10,motif_12,motif_2,motif_8
chr09	chr09_nlr8	CC-NBARC-LRR	51477648	51480066	+	motif_17,motif_16,motif_1,motif_6,motif_6,motif_4,motif_4,motif_5,motif_5,motif_5,motif_10,motif_10,motif_10,motif_3,motif_3,motif_3,motif_12,motif_12,motif_12,motif_2,motif_2,motif_2,motif_8,motif_8,motif_7,motif_11
chr09	chr09_nlr9	NBARC	51587583	51587745	+	motif_1,motif_6
chr09	chr09_nlr10	TIR-NBARC-LRR	62948133	62951313	+	motif_18,motif_15,motif_13,motif_1,motif_4,motif_4,motif_5,motif_5,motif_5,motif_10,motif_10,motif_10,motif_3,motif_3,motif_12,motif_7,motif_11,motif_11,motif_11,motif_11,motif_9,motif_9,motif_11,motif_11,motif_11
chr09	chr09_nlr11	TIR-NBARC-LRR	62969855	62972972	+	motif_18,motif_15,motif_13,motif_1,motif_4,motif_4,motif_5,motif_5,motif_5,motif_10,motif_10,motif_10,motif_3,motif_3,motif_12,motif_7,motif_11,motif_11,motif_11,motif_11,motif_9,motif_9,motif_11,motif_11
chr09	chr09_nlr12	TIR-NBARC-LRR	62986154	62989521	+	motif_18,motif_15,motif_13,motif_1,motif_4,motif_4,motif_5,motif_5,motif_5,motif_10,motif_10,motif_10,motif_3,motif_3,motif_12,motif_7,motif_11,motif_11,motif_11,motif_11,motif_9,motif_9,motif_11,motif_11
chr09	chr09_nlr13	TIR-NBARC-LRR	62992018	62996843	+	motif_18,motif_15,motif_13,motif_1,motif_4,motif_4,motif_5,motif_5,motif_5,motif_10,motif_10,motif_10,motif_3,motif_3,motif_12,motif_7,motif_9,motif_11,motif_11,motif_11,motif_11,motif_9,motif_9,motif_11,motif_11,motif_11,motif_11,motif_11
chr09	chr09_nlr14	NBARC-LRR	63020781	63023026	+	motif_1,motif_4,motif_4,motif_5,motif_5,motif_5,motif_10,motif_10,motif_10,motif_3,motif_3,motif_12,motif_7,motif_11,motif_11,motif_11,motif_11,motif_9,motif_9,motif_11,motif_11
chr09	chr09_nlr15	TIR	63030008	63030368	+	motif_18,motif_15,motif_13
chr09	chr09_nlr16	NBARC-LRR	63042279	63045958	+	motif_1,motif_4,motif_4,motif_5,motif_5,motif_5,motif_10,motif_10,motif_10,motif_3,motif_3,motif_12,motif_7,motif_11,motif_11,motif_11,motif_11,motif_9,motif_9,motif_11,motif_11
chr09	chr09_nlr17	TIR-NBARC-LRR	63051363	63054518	+	motif_18,motif_15,motif_13,motif_1,motif_4,motif_4,motif_5,motif_5,motif_5,motif_10,motif_10,motif_10,motif_3,motif_3,motif_12,motif_7,motif_9,motif_11,motif_11,motif_11,motif_9,motif_9,motif_11,motif_11
chr09	chr09_nlr18	TIR-NBARC-LRR	63064754	63068288	+	motif_18,motif_15,motif_13,motif_1,motif_4,motif_4,motif_5,motif_5,motif_5,motif_10,motif_10,motif_3,motif_7,motif_9,motif_11,motif_11,motif_11,motif_9,motif_9,motif_11,motif_11
chr09	chr09_nlr19	TIR-NBARC-LRR	63070816	63075363	+	motif_18,motif_15,motif_13,motif_1,motif_4,motif_4,motif_5,motif_5,motif_5,motif_10,motif_10,motif_10,motif_3,motif_3,motif_12,motif_7,motif_9,motif_11,motif_11,motif_11,motif_11,motif_9,motif_9,motif_11,motif_11,motif_11
chr09	chr09_nlr20	TIR-NBARC-LRR	63087496	63090583	+	motif_18,motif_15,motif_13,motif_1,motif_4,motif_4,motif_5,motif_5,motif_5,motif_10,motif_10,motif_10,motif_3,motif_3,motif_12,motif_7,motif_9,motif_11,motif_11,motif_11,motif_11,motif_9,motif_9,motif_11,motif_11
chr09	chr09_nlr21	CC-NBARC-LRR	63104636	63107689	+	motif_17,motif_16,motif_1,motif_6,motif_6,motif_4,motif_4,motif_5,motif_5,motif_5,motif_10,motif_10,motif_10,motif_3,motif_3,motif_3,motif_12,motif_12,motif_12,motif_2,motif_2,motif_2,motif_8,motif_8,motif_7,motif_9,motif_9,motif_19,motif_11,motif_11
chr09	chr09_nlr22	CC-NBARC-LRR	63730917	63732732	+	motif_17,motif_16,motif_1,motif_6,motif_6,motif_4,motif_4,motif_5,motif_5,motif_5,motif_10,motif_10,motif_10,motif_3,motif_3,motif_3,motif_12,motif_12,motif_12,motif_2,motif_2,motif_2,motif_8,motif_8,motif_7,motif_11
chr09	chr09_nlr23	CC-NBARC-LRR	63784582	63787036	+	motif_17,motif_16,motif_1,motif_6,motif_6,motif_4,motif_4,motif_5,motif_5,motif_5,motif_10,motif_10,motif_10,motif_3,motif_3,motif_3,motif_12,motif_12,motif_12,motif_2,motif_2,motif_2,motif_8,motif_8,motif_7,motif_11,motif_11
chr09	chr09_nlr24	CC-NBARC-LRR	63919179	63921633	+	motif_17,motif_16,motif_1,motif_6,motif_6,motif_4,motif_4,motif_5,motif_5,motif_5,motif_10,motif_10,motif_10,motif_3,motif_3,motif_3,motif_12,motif_12,motif_12,motif_2,motif_2,motif_2,motif_8,motif_8,motif_7,motif_11,motif_11
chr09	chr09_nlr25	CC-NBARC-LRR	64633768	64636210	+	motif_17,motif_16,motif_1,motif_6,motif_6,motif_4,motif_4,motif_5,motif_5,motif_5,motif_10,motif_10,motif_10,motif_3,motif_3,motif_3,motif_12,motif_12,motif_12,motif_2,motif_2,motif_2,motif_8,motif_8,motif_7,motif_9,motif_11
chr09	chr09_nlr26	NBARC-LRR	64636899	64640159	+	motif_2,motif_8,motif_7,motif_11,motif_11,motif_11
chr09	chr09_nlr27	CC-NBARC	64637887	64639133	+	motif_16,motif_1,motif_6,motif_4,motif_5,motif_5,motif_10,motif_10,motif_10,motif_3,motif_3,motif_3,motif_12,motif_12,motif_12,motif_2,motif_2,motif_2,motif_8,motif_8,motif_7
chr09	chr09_nlr28	CC-NBARC-LRR	64644083	64646492	+	motif_17,motif_16,motif_1,motif_6,motif_6,motif_4,motif_4,motif_5,motif_5,motif_5,motif_10,motif_10,motif_10,motif_3,motif_3,motif_3,motif_12,motif_12,motif_12,motif_2,motif_2,motif_2,motif_8,motif_8,motif_7,motif_11,motif_11
chr09	chr09_nlr29	CC-NBARC-LRR	64649877	64652280	+	motif_17,motif_16,motif_1,motif_6,motif_6,motif_4,motif_4,motif_5,motif_5,motif_5,motif_10,motif_10,motif_10,motif_3,motif_3,motif_3,motif_12,motif_12,motif_12,motif_2,motif_2,motif_2,motif_8,motif_8,motif_7,motif_11
chr09	chr09_nlr30	CC-NBARC-LRR	64658408	64660599	+	motif_16,motif_1,motif_6,motif_10,motif_3,motif_3,motif_12,motif_12,motif_12,motif_2,motif_2,motif_2,motif_8,motif_8,motif_7,motif_11,motif_11
chr09	chr09_nlr31	CC-NBARC-LRR	64670419	64672837	+	motif_17,motif_16,motif_1,motif_6,motif_6,motif_4,motif_4,motif_5,motif_5,motif_5,motif_10,motif_10,motif_10,motif_3,motif_3,motif_3,motif_12,motif_12,motif_12,motif_2,motif_2,motif_2,motif_8,motif_8,motif_7,motif_11,motif_11
chr09	chr09_nlr32	CC-NBARC-LRR	64697014	64699435	+	motif_17,motif_16,motif_1,motif_6,motif_6,motif_4,motif_4,motif_5,motif_5,motif_5,motif_10,motif_10,motif_10,motif_3,motif_3,motif_3,motif_12,motif_12,motif_12,motif_2,motif_2,motif_2,motif_8,motif_8,motif_7,motif_9,motif_11
chr09	chr09_nlr33	CC-NBARC-LRR	64723815	64727205	+	motif_16,motif_1,motif_6,motif_6,motif_4,motif_4,motif_5,motif_5,motif_10,motif_12,motif_2,motif_2,motif_8,motif_8,motif_7,motif_9,motif_11,motif_11,motif_11
chr09	chr09_nlr34	CC-NBARC-LRR	64732830	64735239	+	motif_17,motif_16,motif_1,motif_6,motif_6,motif_4,motif_4,motif_5,motif_5,motif_5,motif_10,motif_10,motif_10,motif_3,motif_3,motif_3,motif_12,motif_12,motif_12,motif_2,motif_2,motif_2,motif_8,motif_8,motif_7,motif_11,motif_11
chr09	chr09_nlr35	CC-NBARC-LRR	64738787	64741001	+	motif_16,motif_1,motif_6,motif_6,motif_4,motif_4,motif_5,motif_5,motif_5,motif_10,motif_10,motif_10,motif_3,motif_3,motif_3,motif_12,motif_12,motif_12,motif_2,motif_2,motif_2,motif_8,motif_8,motif_7,motif_9,motif_11,motif_11
chr09	chr09_nlr36	NBARC	64786289	64787219	+	motif_1,motif_6,motif_6,motif_4,motif_4,motif_5,motif_5,motif_5,motif_10,motif_10,motif_10,motif_3,motif_3,motif_3,motif_12,motif_12,motif_12,motif_2,motif_2,motif_2,motif_8,motif_8,motif_7
chr09	chr09_nlr37	NBARC	64794800	64795730	+	motif_1,motif_6,motif_6,motif_4,motif_4,motif_5,motif_5,motif_5,motif_10,motif_10,motif_10,motif_3,motif_3,motif_3,motif_12,motif_12,motif_12,motif_2,motif_2,motif_2,motif_8,motif_8,motif_7
chr09	chr09_nlr38	CC-NBARC-LRR	64607063	64609511	-	motif_17,motif_16,motif_1,motif_6,motif_6,motif_4,motif_4,motif_5,motif_5,motif_5,motif_10,motif_10,motif_10,motif_3,motif_3,motif_3,motif_12,motif_12,motif_12,motif_2,motif_2,motif_2,motif_8,motif_8,motif_7,motif_11,motif_11
chr09	chr09_nlr39	CC-NBARC-LRR	64578331	64580737	-	motif_17,motif_16,motif_1,motif_6,motif_6,motif_4,motif_4,motif_5,motif_5,motif_5,motif_10,motif_10,motif_10,motif_3,motif_3,motif_3,motif_12,motif_12,motif_12,motif_2,motif_2,motif_2,motif_8,motif_8,motif_7,motif_11
chr09	chr09_nlr40	CC-NBARC-LRR	64562228	64564798	-	motif_17,motif_16,motif_1,motif_6,motif_6,motif_4,motif_4,motif_5,motif_5,motif_5,motif_10,motif_10,motif_10,motif_3,motif_3,motif_3,motif_12,motif_12,motif_12,motif_2,motif_2,motif_2,motif_8,motif_8,motif_7,motif_9,motif_9,motif_11
chr09	chr09_nlr41	CC-NBARC-LRR	64535589	64537977	-	motif_17,motif_16,motif_1,motif_6,motif_6,motif_4,motif_4,motif_5,motif_5,motif_5,motif_10,motif_10,motif_10,motif_3,motif_3,motif_3,motif_12,motif_12,motif_12,motif_2,motif_2,motif_2,motif_8,motif_8,motif_7,motif_11
chr09	chr09_nlr42	CC-NBARC-LRR	62864927	62867375	-	motif_17,motif_16,motif_1,motif_6,motif_6,motif_4,motif_4,motif_5,motif_5,motif_5,motif_10,motif_10,motif_10,motif_3,motif_3,motif_3,motif_12,motif_12,motif_12,motif_2,motif_2,motif_2,motif_8,motif_8,motif_7,motif_9,motif_11,motif_11
chr09	chr09_nlr43	NBARC-LRR	62851058	62851709	-	motif_12,motif_2,motif_2,motif_8,motif_8,motif_7,motif_11,motif_9
chr09	chr09_nlr44	CC-NBARC-LRR	62839097	62841584	-	motif_17,motif_16,motif_1,motif_6,motif_6,motif_4,motif_4,motif_5,motif_5,motif_5,motif_10,motif_10,motif_10,motif_3,motif_3,motif_3,motif_12,motif_12,motif_12,motif_2,motif_2,motif_2,motif_8,motif_8,motif_7,motif_9,motif_9,motif_11
chr09	chr09_nlr45	CC-NBARC-LRR	62804922	62807283	-	motif_17,motif_16,motif_1,motif_6,motif_6,motif_4,motif_4,motif_5,motif_5,motif_5,motif_10,motif_10,motif_10,motif_3,motif_3,motif_3,motif_12,motif_12,motif_12,motif_2,motif_2,motif_2,motif_8,motif_8,motif_7,motif_9,motif_11
chr09	chr09_nlr46	CC-NBARC-LRR	62794932	62797359	-	motif_17,motif_16,motif_1,motif_6,motif_6,motif_4,motif_4,motif_5,motif_5,motif_5,motif_10,motif_10,motif_10,motif_3,motif_3,motif_3,motif_12,motif_12,motif_12,motif_2,motif_2,motif_2,motif_8,motif_8,motif_7,motif_9,motif_11
chr09	chr09_nlr47	NBARC	62776275	62776697	-	motif_3,motif_12,motif_12,motif_2,motif_2,motif_2,motif_8,motif_8,motif_7
chr09	chr09_nlr48	CC-NBARC-LRR	62760598	62762952	-	motif_17,motif_16,motif_1,motif_6,motif_6,motif_4,motif_4,motif_5,motif_5,motif_5,motif_10,motif_10,motif_10,motif_3,motif_3,motif_3,motif_12,motif_12,motif_12,motif_2,motif_2,motif_2,motif_8,motif_8,motif_7,motif_11,motif_11
chr09	chr09_nlr49	CC-NBARC-LRR	62750896	62753341	-	motif_17,motif_16,motif_1,motif_6,motif_6,motif_4,motif_4,motif_5,motif_5,motif_5,motif_10,motif_10,motif_10,motif_3,motif_3,motif_3,motif_12,motif_12,motif_12,motif_2,motif_2,motif_2,motif_8,motif_8,motif_7,motif_9,motif_11,motif_11
chr09	chr09_nlr50	NBARC-LRR	62741472	62742902	-	motif_3,motif_12,motif_12,motif_2,motif_2,motif_2,motif_8,motif_8,motif_7,motif_11
chr09	chr09_nlr51	CC-NBARC-LRR	62732259	62734683	-	motif_17,motif_16,motif_1,motif_6,motif_6,motif_4,motif_4,motif_5,motif_5,motif_5,motif_10,motif_10,motif_10,motif_3,motif_3,motif_3,motif_12,motif_12,motif_12,motif_2,motif_2,motif_2,motif_8,motif_8,motif_7,motif_9,motif_11,motif_11
chr09	chr09_nlr52	NBARC	62706952	62707900	-	motif_1,motif_6,motif_6,motif_4,motif_4,motif_5,motif_5,motif_5,motif_10,motif_10,motif_10,motif_3,motif_3,motif_3,motif_12,motif_12,motif_12,motif_2,motif_2,motif_2,motif_8,motif_8,motif_7
chr09	chr09_nlr53	CC-NBARC-LRR	62695203	62697477	-	motif_16,motif_1,motif_6,motif_6,motif_4,motif_4,motif_5,motif_5,motif_5,motif_10,motif_10,motif_10,motif_3,motif_3,motif_3,motif_12,motif_12,motif_12,motif_2,motif_2,motif_2,motif_8,motif_8,motif_7,motif_9,motif_11,motif_11
chr09	chr09_nlr54	CC-NBARC-LRR	62686156	62687952	-	motif_17,motif_16,motif_1,motif_6,motif_6,motif_4,motif_4,motif_5,motif_5,motif_5,motif_10,motif_10,motif_10,motif_3,motif_3,motif_3,motif_12,motif_12,motif_12,motif_2,motif_2,motif_2,motif_8,motif_8,motif_7,motif_9
chr09	chr09_nlr55	NBARC	62669831	62670251	-	motif_3,motif_12,motif_2,motif_7
chr09	chr09_nlr56	CC-NBARC-LRR	62663147	62665709	-	motif_17,motif_16,motif_1,motif_6,motif_6,motif_4,motif_4,motif_5,motif_5,motif_5,motif_10,motif_10,motif_10,motif_3,motif_3,motif_3,motif_12,motif_12,motif_12,motif_2,motif_2,motif_2,motif_8,motif_8,motif_7,motif_11,motif_11
chr09	chr09_nlr57	CC-NBARC-LRR	62657942	62660357	-	motif_17,motif_16,motif_1,motif_6,motif_6,motif_4,motif_4,motif_5,motif_5,motif_5,motif_10,motif_10,motif_10,motif_3,motif_3,motif_3,motif_12,motif_12,motif_12,motif_2,motif_2,motif_2,motif_8,motif_8,motif_7,motif_9,motif_9,motif_11
chr09	chr09_nlr58	NBARC-LRR	62651470	62652159	-	motif_3,motif_12,motif_12,motif_2,motif_2,motif_2,motif_8,motif_8,motif_7,motif_11
chr09	chr09_nlr59	NBARC-LRR	62646312	62650109	-	motif_6,motif_4,motif_4,motif_5,motif_5,motif_5,motif_10,motif_10,motif_10,motif_3,motif_3,motif_12,motif_8,motif_7,motif_9,motif_11
chr09	chr09_nlr60	CC-NBARC	62644157	62645279	-	motif_17,motif_16,motif_4,motif_5,motif_5,motif_10,motif_10,motif_10,motif_3,motif_3,motif_3,motif_12,motif_12,motif_12,motif_2,motif_2,motif_2,motif_8,motif_8,motif_7
chr09	chr09_nlr61	CC-NBARC-LRR	62634988	62636718	-	motif_17,motif_16,motif_1,motif_6,motif_6,motif_4,motif_4,motif_5,motif_5,motif_5,motif_10,motif_10,motif_10,motif_3,motif_3,motif_3,motif_12,motif_12,motif_12,motif_2,motif_2,motif_2,motif_8,motif_8,motif_7,motif_9
chr09	chr09_nlr62	TIR-LRR	62579460	62581148	-	motif_18,motif_15,motif_13,motif_11,motif_9,motif_11,motif_11,motif_11,motif_9,motif_9,motif_11,motif_11
chr09	chr09_nlr63	TIR-NBARC-LRR	62573651	62576800	-	motif_18,motif_15,motif_13,motif_1,motif_4,motif_4,motif_5,motif_5,motif_5,motif_10,motif_10,motif_10,motif_3,motif_3,motif_12,motif_7,motif_11,motif_11,motif_11,motif_9,motif_9,motif_11,motif_11
chr09	chr09_nlr64	TIR-NBARC-LRR	62555395	62557344	-	motif_18,motif_15,motif_13,motif_1,motif_4,motif_4,motif_5,motif_5,motif_5,motif_10,motif_10,motif_10,motif_3,motif_3,motif_12,motif_11,motif_9,motif_9,motif_11
chr09	chr09_nlr65	TIR-NBARC-LRR	62550577	62554210	-	motif_18,motif_15,motif_13,motif_4,motif_5,motif_5,motif_10,motif_10,motif_10,motif_3,motif_3,motif_12,motif_7,motif_9,motif_9,motif_11,motif_11,motif_11,motif_11,motif_9,motif_9,motif_11,motif_11
chr09	chr09_nlr66	TIR-NBARC-LRR	62540861	62544063	-	motif_18,motif_15,motif_13,motif_1,motif_4,motif_4,motif_5,motif_5,motif_5,motif_10,motif_10,motif_10,motif_3,motif_3,motif_12,motif_7,motif_9,motif_11,motif_11,motif_11,motif_11,motif_9,motif_9,motif_11,motif_11
chr09	chr09_nlr67	TIR-NBARC-LRR	62500616	62503858	-	motif_18,motif_15,motif_13,motif_1,motif_4,motif_4,motif_5,motif_5,motif_5,motif_10,motif_10,motif_10,motif_3,motif_3,motif_12,motif_7,motif_11,motif_11,motif_11,motif_11,motif_9,motif_11,motif_11
chr09	chr09_nlr68	TIR-NBARC	62494663	62496281	-	motif_18,motif_15,motif_13,motif_1,motif_4,motif_4,motif_5,motif_5,motif_5,motif_10,motif_10,motif_10,motif_3,motif_3,motif_12,motif_7
chr09	chr09_nlr69	TIR-NBARC	62414570	62416306	-	motif_18,motif_15,motif_13,motif_1,motif_4,motif_4,motif_5,motif_5,motif_5,motif_10,motif_10,motif_10,motif_3,motif_3,motif_12,motif_7
chr09	chr09_nlr70	TIR-NBARC	62392966	62394533	-	motif_18,motif_15,motif_13,motif_1,motif_4,motif_4,motif_5,motif_5,motif_5,motif_10,motif_10,motif_10,motif_3,motif_3,motif_12
chr09	chr09_nlr71	NBARC-LRR	62374530	62376907	-	motif_1,motif_4,motif_4,motif_5,motif_5,motif_5,motif_10,motif_10,motif_10,motif_3,motif_3,motif_12,motif_7,motif_11,motif_11,motif_11,motif_9,motif_9,motif_11,motif_11
chr09	chr09_nlr72	TIR-NBARC	62356098	62357330	-	motif_18,motif_15,motif_13,motif_1,motif_4,motif_5
chr09	chr09_nlr73	TIR-NBARC-LRR	62321692	62328015	-	motif_18,motif_15,motif_13,motif_1,motif_4,motif_4,motif_5,motif_5,motif_5,motif_10,motif_10,motif_10,motif_3,motif_3,motif_12,motif_7,motif_11,motif_11,motif_11,motif_9,motif_9,motif_11,motif_11
chr09	chr09_nlr74	TIR-NBARC	62311299	62313347	-	motif_18,motif_15,motif_13,motif_1,motif_4,motif_4,motif_5,motif_5,motif_5,motif_10,motif_10,motif_10,motif_3,motif_3,motif_12,motif_7
chr09	chr09_nlr75	TIR-NBARC	62279755	62280899	-	motif_18,motif_15,motif_13,motif_1,motif_4,motif_5
chr09	chr09_nlr76	TIR-NBARC-LRR	62239359	62242410	-	motif_18,motif_15,motif_13,motif_1,motif_4,motif_4,motif_5,motif_5,motif_5,motif_10,motif_10,motif_10,motif_3,motif_3,motif_12,motif_7,motif_9,motif_11,motif_11,motif_11,motif_11,motif_9,motif_11
chr09	chr09_nlr77	NBARC-LRR	62224552	62226694	-	motif_4,motif_5,motif_5,motif_10,motif_10,motif_10,motif_3,motif_3,motif_12,motif_7,motif_9,motif_9,motif_11,motif_11,motif_11,motif_11,motif_9,motif_9,motif_11,motif_11
chr09	chr09_nlr78	TIR-NBARC-LRR	62205322	62208362	-	motif_18,motif_15,motif_13,motif_1,motif_4,motif_4,motif_5,motif_5,motif_5,motif_10,motif_10,motif_3,motif_7,motif_11,motif_11,motif_11,motif_9,motif_9,motif_11
chr09	chr09_nlr79	TIR-NBARC-LRR	62185628	62191711	-	motif_18,motif_15,motif_13,motif_1,motif_4,motif_4,motif_5,motif_5,motif_5,motif_10,motif_10,motif_3,motif_7,motif_11,motif_11,motif_11,motif_11,motif_9,motif_9,motif_11,motif_11
chr09	chr09_nlr80	TIR-NBARC	62180762	62182490	-	motif_18,motif_15,motif_13,motif_1,motif_4,motif_4,motif_5,motif_5,motif_5,motif_10,motif_10,motif_10,motif_3,motif_3,motif_12,motif_7
chr09	chr09_nlr81	TIR-NBARC-LRR	62166673	62169837	-	motif_18,motif_15,motif_13,motif_4,motif_5,motif_5,motif_10,motif_10,motif_10,motif_3,motif_3,motif_12,motif_7,motif_11,motif_11,motif_9,motif_11,motif_11
chr09	chr09_nlr82	TIR-NBARC-LRR	60388039	60390553	-	motif_18,motif_15,motif_13,motif_1,motif_4,motif_4,motif_5,motif_5,motif_5,motif_10,motif_10,motif_10,motif_3,motif_3,motif_12,motif_9,motif_11,motif_11
chr09	chr09_nlr83	TIR-NBARC	60381462	60383188	-	motif_18,motif_15,motif_13,motif_1,motif_4,motif_4,motif_5,motif_5,motif_5,motif_10,motif_10,motif_3,motif_7
chr09	chr09_nlr84	TIR-NBARC-LRR	60361384	60364345	-	motif_15,motif_13,motif_1,motif_4,motif_4,motif_5,motif_5,motif_5,motif_10,motif_10,motif_10,motif_3,motif_3,motif_12,motif_7,motif_11,motif_11,motif_11,motif_9,motif_11
chr09	chr09_nlr85	TIR-NBARC-LRR	60338119	60342990	-	motif_18,motif_15,motif_13,motif_1,motif_4,motif_4,motif_5,motif_5,motif_5,motif_10,motif_10,motif_10,motif_3,motif_3,motif_12,motif_7,motif_11,motif_11,motif_11,motif_9,motif_9,motif_11,motif_11,motif_11,motif_9,motif_9,motif_11,motif_11
chr09	chr09_nlr86	TIR-NBARC-LRR	60333369	60337002	-	motif_18,motif_15,motif_13,motif_4,motif_5,motif_5,motif_10,motif_10,motif_10,motif_3,motif_3,motif_12,motif_7,motif_9,motif_9,motif_11,motif_11,motif_11,motif_11,motif_9,motif_9,motif_11,motif_11
chr09	chr09_nlr87	TIR-NBARC	60324870	60326883	-	motif_18,motif_15,motif_13,motif_1,motif_4,motif_4,motif_5,motif_5,motif_5,motif_10,motif_10,motif_10,motif_3,motif_3,motif_12,motif_7
chr09	chr09_nlr88	TIR-NBARC-LRR	60310962	60314299	-	motif_18,motif_15,motif_13,motif_1,motif_4,motif_4,motif_5,motif_5,motif_5,motif_10,motif_10,motif_10,motif_3,motif_3,motif_12,motif_11,motif_11,motif_11,motif_11,motif_9,motif_9,motif_11,motif_11
chr09	chr09_nlr89	TIR-NBARC-LRR	60298964	60302275	-	motif_18,motif_15,motif_13,motif_1,motif_4,motif_4,motif_5,motif_5,motif_5,motif_10,motif_10,motif_10,motif_3,motif_3,motif_12,motif_7,motif_11,motif_11,motif_11,motif_11,motif_9,motif_9,motif_11,motif_11,motif_11
chr09	chr09_nlr90	TIR-NBARC-LRR	60294681	60297660	-	motif_18,motif_15,motif_13,motif_1,motif_4,motif_4,motif_5,motif_5,motif_5,motif_10,motif_10,motif_3,motif_7,motif_11,motif_11,motif_11,motif_9,motif_9,motif_11,motif_11
chr09	chr09_nlr91	TIR-NBARC	60282962	60284525	-	motif_18,motif_15,motif_1,motif_4,motif_4,motif_5,motif_5,motif_5,motif_10,motif_10,motif_10,motif_3,motif_3,motif_12
chr09	chr09_nlr92	TIR-NBARC-LRR	60278885	60282118	-	motif_18,motif_15,motif_13,motif_1,motif_4,motif_4,motif_5,motif_5,motif_5,motif_10,motif_10,motif_10,motif_3,motif_3,motif_12,motif_7,motif_11,motif_11,motif_11,motif_11,motif_9,motif_9,motif_11,motif_11
chr09	chr09_nlr93	NBARC-LRR	60270250	60272632	-	motif_1,motif_4,motif_4,motif_5,motif_5,motif_5,motif_10,motif_10,motif_10,motif_3,motif_3,motif_12,motif_7,motif_9,motif_11,motif_11,motif_11,motif_9,motif_9,motif_11,motif_11
chr09	chr09_nlr94	TIR-NBARC-LRR	60253611	60263579	-	motif_18,motif_15,motif_13,motif_4,motif_5,motif_5,motif_10,motif_10,motif_10,motif_3,motif_3,motif_12,motif_7,motif_11,motif_9,motif_9,motif_11,motif_11
chr09	chr09_nlr95	TIR-NBARC-LRR	60235753	60239283	-	motif_18,motif_15,motif_13,motif_1,motif_4,motif_4,motif_5,motif_5,motif_5,motif_10,motif_10,motif_10,motif_3,motif_3,motif_12,motif_7,motif_11,motif_11,motif_11,motif_11,motif_9,motif_9,motif_11,motif_11
chr09	chr09_nlr96	TIR-NBARC-LRR	60231871	60234292	-	motif_18,motif_15,motif_13,motif_1,motif_4,motif_4,motif_5,motif_5,motif_5,motif_10,motif_10,motif_10,motif_3,motif_3,motif_12,motif_7,motif_9,motif_9
chr09	chr09_nlr97	TIR-NBARC-LRR	60219157	60222207	-	motif_18,motif_15,motif_13,motif_1,motif_4,motif_4,motif_5,motif_5,motif_5,motif_10,motif_10,motif_10,motif_3,motif_3,motif_12,motif_7,motif_11,motif_11,motif_11,motif_9,motif_9,motif_11
chr09	chr09_nlr98	TIR-NBARC-LRR	60200912	60202861	-	motif_18,motif_15,motif_13,motif_1,motif_4,motif_4,motif_5,motif_5,motif_5,motif_10,motif_10,motif_10,motif_3,motif_3,motif_12,motif_11,motif_9,motif_9,motif_11
chr09	chr09_nlr99	TIR-NBARC-LRR	60196093	60199727	-	motif_18,motif_15,motif_13,motif_4,motif_5,motif_5,motif_10,motif_10,motif_10,motif_3,motif_3,motif_12,motif_7,motif_9,motif_9,motif_11,motif_11,motif_11,motif_11,motif_9,motif_9,motif_11,motif_11
chr09	chr09_nlr100	TIR-NBARC-LRR	60176356	60179652	-	motif_18,motif_15,motif_13,motif_1,motif_4,motif_4,motif_5,motif_5,motif_5,motif_10,motif_10,motif_10,motif_3,motif_3,motif_12,motif_7,motif_9,motif_11,motif_11,motif_11,motif_11,motif_9,motif_9,motif_11,motif_11,motif_11
chr09	chr09_nlr101	TIR-NBARC-LRR	60170965	60173709	-	motif_18,motif_15,motif_13,motif_1,motif_4,motif_4,motif_5,motif_5,motif_5,motif_10,motif_10,motif_10,motif_3,motif_3,motif_12,motif_7,motif_11,motif_11,motif_11,motif_9
chr09	chr09_nlr102	TIR-NBARC	60164620	60166346	-	motif_18,motif_15,motif_13,motif_1,motif_4,motif_4,motif_5,motif_5,motif_5,motif_10,motif_10,motif_10,motif_3,motif_3,motif_12,motif_7
chr09	chr09_nlr103	CC-NBARC-LRR	58056653	58061090	-	motif_17,motif_16,motif_1,motif_6,motif_6,motif_4,motif_4,motif_5,motif_5,motif_5,motif_10,motif_10,motif_10,motif_3,motif_3,motif_3,motif_12,motif_12,motif_12,motif_2,motif_2,motif_2,motif_8,motif_8,motif_7,motif_9,motif_11,motif_11,motif_11,motif_11,motif_11,motif_11,motif_11
chr09	chr09_nlr104	NBARC	51434707	51435353	-	motif_6,motif_4,motif_4,motif_5,motif_5,motif_10,motif_12,motif_2,motif_8
chr09	chr09_nlr105	CC-NBARC-LRR	47411808	47413626	-	motif_17,motif_16,motif_1,motif_6,motif_6,motif_4,motif_4,motif_5,motif_5,motif_5,motif_10,motif_10,motif_10,motif_3,motif_3,motif_3,motif_12,motif_12,motif_12,motif_2,motif_2,motif_2,motif_8,motif_8,motif_7,motif_11
chr09	chr09_nlr106	CC-NBARC-LRR	46862082	46864311	-	motif_16,motif_1,motif_6,motif_6,motif_4,motif_4,motif_5,motif_5,motif_5,motif_10,motif_10,motif_10,motif_3,motif_3,motif_3,motif_12,motif_12,motif_12,motif_2,motif_2,motif_2,motif_8,motif_8,motif_7,motif_9,motif_11
chr09	chr09_nlr107	CC-NBARC-LRR	46731671	46735394	-	motif_17,motif_16,motif_1,motif_6,motif_6,motif_4,motif_4,motif_5,motif_5,motif_5,motif_10,motif_10,motif_10,motif_3,motif_3,motif_3,motif_12,motif_12,motif_12,motif_2,motif_2,motif_2,motif_8,motif_8,motif_7,motif_9,motif_9,motif_11,motif_19,motif_11,motif_11,motif_11,motif_11,motif_11,motif_11,motif_11
chr09	chr09_nlr108	CC-NBARC-LRR	46020054	46022445	-	motif_17,motif_1,motif_6,motif_6,motif_4,motif_4,motif_5,motif_5,motif_5,motif_10,motif_10,motif_10,motif_3,motif_3,motif_3,motif_12,motif_12,motif_12,motif_2,motif_2,motif_2,motif_8,motif_8,motif_7,motif_11
chr09	chr09_nlr109	CC-NBARC-LRR	36655671	36658033	-	motif_17,motif_16,motif_1,motif_6,motif_6,motif_4,motif_4,motif_5,motif_5,motif_5,motif_10,motif_10,motif_10,motif_3,motif_3,motif_3,motif_12,motif_12,motif_12,motif_2,motif_2,motif_2,motif_8,motif_8,motif_7,motif_9,motif_11,motif_11
chr09	chr09_nlr110	CC-NBARC-LRR	27153127	27156777	-	motif_16,motif_1,motif_6,motif_6,motif_4,motif_4,motif_5,motif_5,motif_5,motif_10,motif_10,motif_10,motif_3,motif_3,motif_3,motif_12,motif_12,motif_12,motif_2,motif_2,motif_2,motif_8,motif_8,motif_7,motif_9,motif_9,motif_11,motif_9,motif_19,motif_11,motif_11,motif_11,motif_11,motif_11,motif_11,motif_11,motif_11,motif_11,motif_11
chr09	chr09_nlr111	NBARC-LRR	15274005	15274653	-	motif_12,motif_2,motif_2,motif_8,motif_8,motif_7,motif_9
chr09	chr09_nlr112	CC-NBARC-LRR	8663303	8666918	-	motif_16,motif_1,motif_6,motif_6,motif_4,motif_4,motif_5,motif_5,motif_5,motif_10,motif_10,motif_10,motif_3,motif_3,motif_3,motif_12,motif_12,motif_12,motif_2,motif_2,motif_2,motif_8,motif_8,motif_7,motif_9,motif_9,motif_11,motif_9,motif_19,motif_11,motif_11,motif_11,motif_11,motif_11,motif_11,motif_11,motif_11,motif_11,motif_11,motif_11,motif_11,motif_11
chr09	chr09_nlr113	CC-NBARC-LRR	8308208	8310677	-	motif_16,motif_1,motif_6,motif_6,motif_4,motif_4,motif_5,motif_5,motif_5,motif_10,motif_10,motif_10,motif_3,motif_3,motif_3,motif_12,motif_12,motif_12,motif_2,motif_2,motif_2,motif_8,motif_8,motif_7,motif_9,motif_9,motif_11,motif_11,motif_9,motif_11,motif_11,motif_11
chr09	chr09_nlr114	CC-NBARC-LRR	6482837	6485231	-	motif_17,motif_16,motif_1,motif_6,motif_6,motif_4,motif_4,motif_5,motif_5,motif_5,motif_10,motif_10,motif_10,motif_3,motif_3,motif_3,motif_12,motif_12,motif_12,motif_2,motif_2,motif_2,motif_8,motif_8,motif_7,motif_11
chr09	chr09_nlr115	TIR-NBARC	5879565	5887563	-	motif_18,motif_15,motif_13,motif_4,motif_5,motif_5,motif_10,motif_10,motif_10,motif_3,motif_3,motif_12,motif_7
chr09	chr09_nlr116	TIR-NBARC-LRR	5859086	5863650	-	motif_18,motif_15,motif_13,motif_1,motif_4,motif_4,motif_5,motif_5,motif_5,motif_10,motif_10,motif_10,motif_3,motif_3,motif_12,motif_7,motif_11,motif_11,motif_11,motif_11,motif_9,motif_9,motif_11
chr10	chr10_nlr1	CC-NBARC-LRR	3818649	3821136	+	motif_17,motif_16,motif_1,motif_6,motif_6,motif_4,motif_4,motif_5,motif_5,motif_5,motif_10,motif_10,motif_10,motif_3,motif_3,motif_3,motif_12,motif_12,motif_12,motif_2,motif_2,motif_2,motif_8,motif_8,motif_7,motif_9,motif_9,motif_11
chr10	chr10_nlr2	NBARC-LRR	3825685	3827710	+	motif_1,motif_6,motif_6,motif_4,motif_4,motif_5,motif_5,motif_5,motif_10,motif_10,motif_10,motif_3,motif_3,motif_3,motif_12,motif_12,motif_12,motif_2,motif_2,motif_2,motif_8,motif_8,motif_7,motif_9,motif_11
chr10	chr10_nlr3	CC-NBARC-LRR	31369867	31372812	+	motif_17,motif_16,motif_1,motif_6,motif_6,motif_4,motif_4,motif_5,motif_5,motif_5,motif_10,motif_10,motif_10,motif_3,motif_3,motif_3,motif_12,motif_12,motif_12,motif_2,motif_2,motif_2,motif_8,motif_8,motif_7,motif_9,motif_9,motif_11
chr10	chr10_nlr4	NBARC-LRR	34168738	34170282	+	motif_5,motif_10,motif_10,motif_3,motif_3,motif_3,motif_12,motif_12,motif_2,motif_7,motif_9,motif_11,motif_11
chr10	chr10_nlr5	CC-NBARC-LRR	34214300	34217842	+	motif_17,motif_16,motif_1,motif_6,motif_6,motif_4,motif_4,motif_5,motif_5,motif_5,motif_10,motif_10,motif_10,motif_3,motif_3,motif_3,motif_12,motif_12,motif_12,motif_2,motif_2,motif_2,motif_8,motif_8,motif_7,motif_9,motif_9,motif_11,motif_19,motif_11,motif_11,motif_11,motif_11,motif_11,motif_9,motif_11,motif_11,motif_11,motif_11
chr10	chr10_nlr6	NBARC-LRR	36541836	36544147	+	motif_5,motif_10,motif_3,motif_7,motif_9,motif_9,motif_11,motif_11,motif_11,motif_11,motif_11,motif_11
chr10	chr10_nlr7	NBARC	39740889	39741135	+	motif_5,motif_10,motif_3
chr10	chr10_nlr8	NBARC	39783179	39783736	+	motif_1,motif_6,motif_4,motif_10,motif_3
chr10	chr10_nlr9	CC-NBARC-LRR	41381336	41384933	+	motif_17,motif_16,motif_1,motif_6,motif_6,motif_4,motif_4,motif_5,motif_5,motif_5,motif_10,motif_10,motif_10,motif_3,motif_3,motif_3,motif_12,motif_12,motif_12,motif_2,motif_2,motif_2,motif_8,motif_8,motif_7,motif_9,motif_9,motif_11,motif_19,motif_11,motif_11,motif_11,motif_11,motif_11,motif_11,motif_9,motif_11,motif_11,motif_11
chr10	chr10_nlr10	CC-NBARC-LRR	41556498	41560500	+	motif_17,motif_1,motif_6,motif_6,motif_4,motif_5,motif_3,motif_12,motif_12,motif_2,motif_2,motif_2,motif_8,motif_8,motif_7,motif_9,motif_19,motif_11,motif_11,motif_11,motif_11,motif_11,motif_11
chr10	chr10_nlr11	NBARC-LRR	42085662	42087000	+	motif_1,motif_6,motif_6,motif_4,motif_4,motif_5,motif_5,motif_5,motif_10,motif_10,motif_10,motif_3,motif_3,motif_3,motif_12,motif_12,motif_2,motif_7,motif_9
chr10	chr10_nlr12	NBARC-LRR	43650384	43653156	+	motif_1,motif_6,motif_6,motif_4,motif_4,motif_5,motif_5,motif_5,motif_10,motif_10,motif_10,motif_3,motif_3,motif_3,motif_12,motif_12,motif_2,motif_7,motif_9,motif_11,motif_11,motif_11,motif_11
chr10	chr10_nlr13	CC-NBARC-LRR	45459789	45461597	+	motif_17,motif_1,motif_6,motif_6,motif_4,motif_4,motif_5,motif_5,motif_5,motif_10,motif_10,motif_10,motif_3,motif_3,motif_3,motif_12,motif_12,motif_2,motif_7,motif_9,motif_11,motif_9
chr10	chr10_nlr14	NBARC-LRR	47271181	47274002	+	motif_1,motif_4,motif_4,motif_5,motif_5,motif_5,motif_10,motif_10,motif_10,motif_3,motif_3,motif_3,motif_12,motif_12,motif_2,motif_9,motif_19,motif_11,motif_11,motif_9,motif_11
chr10	chr10_nlr15	CC-NBARC-LRR	47296628	47300408	+	motif_17,motif_16,motif_1,motif_6,motif_6,motif_4,motif_4,motif_5,motif_5,motif_5,motif_10,motif_10,motif_10,motif_3,motif_3,motif_3,motif_12,motif_12,motif_12,motif_2,motif_2,motif_2,motif_8,motif_8,motif_7,motif_9,motif_9,motif_11,motif_19,motif_11,motif_11,motif_11,motif_11,motif_11,motif_11,motif_11,motif_11,motif_11,motif_11,motif_11,motif_11,motif_9
chr10	chr10_nlr16	CC-NBARC-LRR	48726520	48730120	+	motif_17,motif_1,motif_4,motif_4,motif_5,motif_5,motif_5,motif_10,motif_10,motif_10,motif_3,motif_3,motif_3,motif_12,motif_12,motif_12,motif_2,motif_2,motif_2,motif_8,motif_8,motif_7,motif_9,motif_9,motif_11,motif_19,motif_11,motif_11,motif_11,motif_11,motif_11,motif_11,motif_11,motif_11,motif_11,motif_11,motif_11
chr10	chr10_nlr17	NBARC-LRR	48741054	48744415	+	motif_1,motif_6,motif_5,motif_10,motif_10,motif_3,motif_3,motif_3,motif_12,motif_12,motif_12,motif_2,motif_2,motif_2,motif_8,motif_8,motif_7,motif_9,motif_9,motif_11,motif_11,motif_11,motif_11
chr10	chr10_nlr18	CC-NBARC-LRR	48762733	48766279	+	motif_17,motif_1,motif_4,motif_4,motif_5,motif_5,motif_5,motif_10,motif_10,motif_10,motif_3,motif_3,motif_3,motif_12,motif_12,motif_12,motif_2,motif_2,motif_2,motif_8,motif_8,motif_7,motif_9,motif_9,motif_11,motif_19,motif_11,motif_11,motif_11,motif_11,motif_11,motif_11,motif_9,motif_11,motif_11,motif_11
chr10	chr10_nlr19	CC-NBARC-LRR	48767597	48770610	+	motif_17,motif_16,motif_1,motif_6,motif_6,motif_4,motif_4,motif_5,motif_5,motif_5,motif_10,motif_10,motif_10,motif_3,motif_3,motif_3,motif_12,motif_12,motif_12,motif_2,motif_2,motif_2,motif_8,motif_8,motif_7,motif_9,motif_9,motif_11,motif_19,motif_11,motif_11,motif_11,motif_11,motif_11
chr10	chr10_nlr20	CC-NBARC-LRR	48791413	48795007	+	motif_17,motif_16,motif_1,motif_6,motif_6,motif_4,motif_4,motif_5,motif_5,motif_5,motif_10,motif_10,motif_10,motif_3,motif_3,motif_3,motif_12,motif_12,motif_12,motif_2,motif_2,motif_2,motif_8,motif_8,motif_7,motif_9,motif_9,motif_11,motif_19,motif_11,motif_11,motif_11,motif_11,motif_11,motif_11,motif_11,motif_11,motif_11,motif_11
chr10	chr10_nlr21	CC-NBARC-LRR	48815026	48817630	+	motif_16,motif_1,motif_6,motif_6,motif_4,motif_4,motif_5,motif_5,motif_5,motif_10,motif_10,motif_10,motif_3,motif_3,motif_3,motif_12,motif_12,motif_12,motif_2,motif_2,motif_2,motif_8,motif_8,motif_7,motif_9,motif_19,motif_11,motif_11
chr10	chr10_nlr22	CC-NBARC-LRR	48821701	48825331	+	motif_17,motif_16,motif_1,motif_6,motif_6,motif_4,motif_4,motif_5,motif_5,motif_5,motif_10,motif_10,motif_10,motif_3,motif_3,motif_3,motif_12,motif_12,motif_12,motif_2,motif_2,motif_2,motif_8,motif_8,motif_7,motif_9,motif_9,motif_11,motif_19,motif_11,motif_11,motif_11,motif_11,motif_11,motif_11,motif_11,motif_11,motif_11,motif_11,motif_11
chr10	chr10_nlr23	CC-NBARC-LRR	49475058	49478670	+	motif_17,motif_16,motif_1,motif_4,motif_4,motif_5,motif_5,motif_5,motif_10,motif_10,motif_10,motif_3,motif_3,motif_3,motif_12,motif_12,motif_12,motif_2,motif_2,motif_2,motif_8,motif_8,motif_7,motif_9,motif_9,motif_11,motif_19,motif_11,motif_11,motif_11,motif_11,motif_11,motif_11,motif_11,motif_11,motif_11,motif_11
chr10	chr10_nlr24	CC-NBARC-LRR	49482278	49485875	+	motif_17,motif_16,motif_6,motif_4,motif_4,motif_5,motif_5,motif_5,motif_10,motif_10,motif_10,motif_3,motif_3,motif_3,motif_12,motif_12,motif_12,motif_2,motif_2,motif_2,motif_8,motif_8,motif_7,motif_9,motif_9,motif_11,motif_19,motif_11,motif_11,motif_11,motif_11,motif_11,motif_11,motif_11,motif_11,motif_11,motif_11
chr10	chr10_nlr25	CC-NBARC-LRR	49550680	49552383	+	motif_17,motif_16,motif_1,motif_4,motif_4,motif_5,motif_5,motif_5,motif_10,motif_10,motif_10,motif_3,motif_3,motif_3,motif_12,motif_12,motif_12,motif_2,motif_2,motif_2,motif_8,motif_8,motif_7,motif_9,motif_9,motif_11
chr10	chr10_nlr26	CC-NBARC-LRR	49555474	49560021	+	motif_17,motif_16,motif_1,motif_6,motif_6,motif_4,motif_4,motif_5,motif_5,motif_5,motif_10,motif_10,motif_10,motif_3,motif_3,motif_3,motif_12,motif_12,motif_12,motif_2,motif_2,motif_2,motif_8,motif_8,motif_7,motif_9,motif_9,motif_11,motif_11,motif_11,motif_11,motif_11,motif_11,motif_11,motif_11,motif_11,motif_11,motif_11,motif_11,motif_11,motif_11,motif_11,motif_11
chr10	chr10_nlr27	CC-NBARC-LRR	49577878	49581463	+	motif_17,motif_1,motif_6,motif_6,motif_4,motif_4,motif_5,motif_5,motif_5,motif_10,motif_10,motif_10,motif_3,motif_3,motif_3,motif_12,motif_12,motif_12,motif_2,motif_2,motif_2,motif_8,motif_8,motif_7,motif_9,motif_9,motif_11,motif_19,motif_11,motif_11,motif_11,motif_11,motif_11,motif_11,motif_11,motif_11,motif_11,motif_11
chr10	chr10_nlr28	CC-NBARC-LRR	49584949	49596794	+	motif_17,motif_16,motif_1,motif_6,motif_12,motif_2,motif_2,motif_8,motif_8,motif_7,motif_9,motif_9,motif_11,motif_19,motif_11
chr10	chr10_nlr29	CC-NBARC	49605977	49607069	+	motif_17,motif_16,motif_1,motif_6,motif_6,motif_4,motif_4,motif_5,motif_5,motif_5,motif_10,motif_10,motif_3
chr10	chr10_nlr30	CC-NBARC-LRR	49623945	49627554	+	motif_17,motif_16,motif_1,motif_6,motif_6,motif_4,motif_4,motif_5,motif_5,motif_5,motif_10,motif_10,motif_10,motif_3,motif_3,motif_3,motif_12,motif_12,motif_12,motif_2,motif_2,motif_2,motif_8,motif_8,motif_7,motif_9,motif_9,motif_11,motif_19,motif_11,motif_11,motif_11,motif_11,motif_11,motif_11,motif_11,motif_11,motif_11,motif_11
chr10	chr10_nlr31	CC-NBARC-LRR	49644588	49648056	+	motif_17,motif_16,motif_1,motif_6,motif_6,motif_4,motif_4,motif_5,motif_5,motif_5,motif_10,motif_10,motif_10,motif_3,motif_3,motif_3,motif_12,motif_12,motif_12,motif_2,motif_2,motif_2,motif_8,motif_8,motif_7,motif_9,motif_9,motif_19,motif_11,motif_11,motif_11,motif_11,motif_11,motif_11,motif_11
chr10	chr10_nlr32	CC-NBARC-LRR	49658103	49661673	+	motif_17,motif_16,motif_1,motif_6,motif_6,motif_4,motif_4,motif_5,motif_5,motif_5,motif_10,motif_10,motif_10,motif_3,motif_3,motif_3,motif_12,motif_12,motif_12,motif_2,motif_2,motif_2,motif_8,motif_8,motif_7,motif_9,motif_9,motif_11,motif_19,motif_11,motif_11,motif_11,motif_11,motif_11,motif_11,motif_11,motif_11,motif_11,motif_11,motif_11
chr10	chr10_nlr33	CC-NBARC-LRR	49673750	49677137	+	motif_17,motif_16,motif_1,motif_6,motif_6,motif_4,motif_4,motif_5,motif_5,motif_5,motif_10,motif_10,motif_10,motif_3,motif_3,motif_3,motif_12,motif_12,motif_12,motif_2,motif_2,motif_2,motif_8,motif_8,motif_7,motif_9,motif_11,motif_11,motif_11,motif_11,motif_11,motif_11,motif_11,motif_11,motif_9,motif_11
chr10	chr10_nlr34	CC-NBARC-LRR	49691059	49694659	+	motif_17,motif_16,motif_1,motif_6,motif_6,motif_4,motif_4,motif_5,motif_5,motif_5,motif_10,motif_10,motif_10,motif_3,motif_3,motif_3,motif_12,motif_12,motif_12,motif_2,motif_2,motif_2,motif_8,motif_8,motif_7,motif_9,motif_9,motif_11,motif_19,motif_11,motif_11,motif_11,motif_11,motif_11,motif_11,motif_11,motif_11,motif_11,motif_11,motif_11
chr10	chr10_nlr35	CC-NBARC-LRR	49708727	49712302	+	motif_17,motif_16,motif_1,motif_6,motif_10,motif_3,motif_3,motif_12,motif_12,motif_12,motif_2,motif_2,motif_2,motif_8,motif_8,motif_7,motif_9,motif_9,motif_11,motif_19,motif_11,motif_11,motif_11,motif_11,motif_11,motif_9,motif_11,motif_11,motif_11,motif_11
chr10	chr10_nlr36	CC-NBARC-LRR	49717115	49720703	+	motif_17,motif_16,motif_1,motif_6,motif_6,motif_4,motif_4,motif_5,motif_5,motif_5,motif_10,motif_10,motif_10,motif_3,motif_3,motif_3,motif_12,motif_12,motif_12,motif_2,motif_2,motif_2,motif_8,motif_8,motif_7,motif_9,motif_9,motif_11,motif_19,motif_11,motif_11,motif_11,motif_11,motif_11,motif_11,motif_11,motif_11,motif_11,motif_11
chr10	chr10_nlr37	CC-NBARC-LRR	49728366	49731903	+	motif_17,motif_16,motif_1,motif_6,motif_4,motif_4,motif_5,motif_5,motif_5,motif_10,motif_10,motif_10,motif_3,motif_3,motif_3,motif_12,motif_12,motif_12,motif_2,motif_2,motif_2,motif_8,motif_8,motif_7,motif_11,motif_9,motif_11,motif_19,motif_11,motif_11,motif_11,motif_11,motif_11,motif_11,motif_11,motif_11,motif_11
chr10	chr10_nlr38	NBARC	49745705	49746659	+	motif_1,motif_6,motif_6,motif_4,motif_4,motif_5,motif_5,motif_5,motif_10,motif_10,motif_10,motif_3,motif_3,motif_3,motif_12,motif_12,motif_12,motif_2,motif_2,motif_2,motif_8,motif_8,motif_7
chr10	chr10_nlr39	CC-NBARC-LRR	49758224	49761821	+	motif_17,motif_16,motif_1,motif_4,motif_4,motif_5,motif_5,motif_5,motif_10,motif_10,motif_10,motif_3,motif_3,motif_3,motif_12,motif_12,motif_12,motif_2,motif_2,motif_2,motif_8,motif_8,motif_7,motif_9,motif_9,motif_11,motif_19,motif_11,motif_11,motif_11,motif_11,motif_11,motif_11,motif_11,motif_11,motif_11
chr10	chr10_nlr40	CC-NBARC	49766966	49768577	+	motif_17,motif_16,motif_1,motif_6,motif_6,motif_4,motif_4,motif_5,motif_5,motif_5,motif_10,motif_10,motif_10,motif_3,motif_3,motif_3,motif_12,motif_12,motif_2
chr10	chr10_nlr41	NBARC-LRR	55947662	55951337	+	motif_1,motif_6,motif_6,motif_4,motif_4,motif_5,motif_5,motif_5,motif_10,motif_10,motif_10,motif_3,motif_3,motif_3,motif_12,motif_12,motif_2,motif_7,motif_9,motif_11,motif_11,motif_11,motif_11
chr10	chr10_nlr42	NBARC	55989766	55990531	+	motif_1,motif_6,motif_6,motif_4,motif_4,motif_5,motif_5,motif_5,motif_10,motif_10,motif_10,motif_3,motif_3,motif_3,motif_12,motif_12,motif_2
chr10	chr10_nlr43	NBARC-LRR	56027893	56029222	+	motif_1,motif_6,motif_6,motif_4,motif_4,motif_5,motif_5,motif_5,motif_10,motif_10,motif_10,motif_3,motif_3,motif_3,motif_12,motif_12,motif_2,motif_7,motif_9,motif_9
chr10	chr10_nlr44	NBARC-LRR	56031829	56033734	+	motif_1,motif_6,motif_6,motif_4,motif_4,motif_5,motif_5,motif_5,motif_10,motif_10,motif_10,motif_3,motif_3,motif_3,motif_12,motif_12,motif_2,motif_7,motif_9,motif_11
chr10	chr10_nlr45	NBARC-LRR	56112321	56117706	+	motif_1,motif_6,motif_6,motif_4,motif_5,motif_10,motif_3,motif_12,motif_2,motif_7,motif_9,motif_9,motif_11,motif_11,motif_11,motif_11,motif_11,motif_11,motif_11
chr10	chr10_nlr46	NBARC-LRR	56139740	56141088	+	motif_1,motif_6,motif_6,motif_4,motif_4,motif_5,motif_5,motif_5,motif_10,motif_10,motif_10,motif_3,motif_3,motif_3,motif_12,motif_12,motif_2,motif_7,motif_9
chr10	chr10_nlr47	NBARC-LRR	56156435	56157785	+	motif_1,motif_6,motif_6,motif_4,motif_4,motif_5,motif_5,motif_5,motif_10,motif_10,motif_10,motif_3,motif_3,motif_3,motif_12,motif_12,motif_2,motif_7,motif_9
chr10	chr10_nlr48	NBARC-LRR	56188500	56191632	+	motif_1,motif_4,motif_4,motif_5,motif_5,motif_5,motif_10,motif_10,motif_10,motif_3,motif_3,motif_3,motif_12,motif_12,motif_2,motif_7,motif_9,motif_11,motif_11,motif_11,motif_11
chr10	chr10_nlr49	NBARC-LRR	56200390	56202211	+	motif_1,motif_6,motif_6,motif_4,motif_4,motif_5,motif_5,motif_5,motif_10,motif_10,motif_10,motif_3,motif_3,motif_3,motif_12,motif_12,motif_2,motif_7,motif_9,motif_11
chr10	chr10_nlr50	NBARC-LRR	56205753	56208898	+	motif_1,motif_4,motif_4,motif_5,motif_5,motif_5,motif_10,motif_10,motif_10,motif_3,motif_3,motif_3,motif_12,motif_12,motif_2,motif_7,motif_9,motif_11,motif_11,motif_11,motif_11
chr10	chr10_nlr51	NBARC-LRR	56218832	56220659	+	motif_1,motif_6,motif_6,motif_4,motif_4,motif_5,motif_5,motif_5,motif_10,motif_10,motif_10,motif_3,motif_3,motif_3,motif_12,motif_12,motif_2,motif_7,motif_9,motif_11
chr10	chr10_nlr52	NBARC-LRR	56627764	56629018	-	motif_1,motif_6,motif_10,motif_3,motif_3,motif_12,motif_12,motif_12,motif_2,motif_2,motif_2,motif_8,motif_8,motif_7,motif_9
chr10	chr10_nlr53	NBARC-LRR	55655739	55657668	-	motif_1,motif_6,motif_6,motif_4,motif_4,motif_5,motif_5,motif_5,motif_10,motif_10,motif_10,motif_3,motif_3,motif_3,motif_12,motif_12,motif_2,motif_7,motif_9,motif_11,motif_11
chr10	chr10_nlr54	NBARC-LRR	55639557	55640901	-	motif_1,motif_6,motif_6,motif_4,motif_4,motif_5,motif_5,motif_5,motif_10,motif_10,motif_10,motif_3,motif_3,motif_3,motif_12,motif_12,motif_2,motif_7,motif_9
chr10	chr10_nlr55	NBARC-LRR	55629462	55630806	-	motif_1,motif_6,motif_6,motif_4,motif_4,motif_5,motif_5,motif_5,motif_10,motif_10,motif_10,motif_3,motif_3,motif_3,motif_12,motif_12,motif_2,motif_7,motif_9
chr10	chr10_nlr56	NBARC-LRR	55597605	55598955	-	motif_1,motif_6,motif_6,motif_4,motif_4,motif_5,motif_5,motif_5,motif_10,motif_10,motif_10,motif_3,motif_3,motif_3,motif_12,motif_12,motif_2,motif_7,motif_9
chr10	chr10_nlr57	NBARC-LRR	55577211	55581711	-	motif_1,motif_6,motif_6,motif_4,motif_4,motif_5,motif_5,motif_10,motif_12,motif_2,motif_7,motif_9,motif_11,motif_11,motif_11
chr10	chr10_nlr58	NBARC-LRR	55559917	55566615	-	motif_1,motif_6,motif_6,motif_4,motif_4,motif_5,motif_5,motif_5,motif_10,motif_10,motif_10,motif_3,motif_3,motif_3,motif_12,motif_12,motif_2,motif_7,motif_9,motif_11,motif_11,motif_11,motif_11,motif_11,motif_11,motif_11,motif_11,motif_9
chr10	chr10_nlr59	NBARC-LRR	55547374	55551009	-	motif_1,motif_6,motif_6,motif_4,motif_4,motif_5,motif_5,motif_5,motif_10,motif_10,motif_10,motif_3,motif_3,motif_3,motif_12,motif_12,motif_2,motif_7,motif_9,motif_11,motif_11,motif_11,motif_11,motif_11
chr10	chr10_nlr60	NBARC-LRR	55541819	55543169	-	motif_1,motif_6,motif_6,motif_4,motif_4,motif_5,motif_5,motif_5,motif_10,motif_10,motif_10,motif_3,motif_3,motif_3,motif_12,motif_12,motif_2,motif_7,motif_9
chr10	chr10_nlr61	TIR-NBARC-LRR	55523673	55527517	-	motif_18,motif_1,motif_6,motif_6,motif_4,motif_4,motif_5,motif_5,motif_5,motif_10,motif_10,motif_10,motif_3,motif_3,motif_3,motif_12,motif_12,motif_2,motif_7,motif_9,motif_11
chr10	chr10_nlr62	NBARC-LRR	55507368	55508712	-	motif_1,motif_6,motif_6,motif_4,motif_4,motif_5,motif_5,motif_5,motif_10,motif_10,motif_10,motif_3,motif_3,motif_3,motif_12,motif_12,motif_2,motif_7,motif_9
chr10	chr10_nlr63	NBARC-LRR	55481868	55483800	-	motif_1,motif_6,motif_6,motif_4,motif_4,motif_5,motif_5,motif_5,motif_10,motif_10,motif_10,motif_3,motif_3,motif_3,motif_12,motif_12,motif_2,motif_7,motif_9,motif_11
chr10	chr10_nlr64	NBARC	55473858	55474785	-	motif_1,motif_6,motif_6,motif_4,motif_4,motif_5,motif_5,motif_5,motif_10,motif_10,motif_10,motif_3,motif_3,motif_3,motif_12,motif_12,motif_2,motif_7
chr10	chr10_nlr65	NBARC-LRR	55446469	55447984	-	motif_1,motif_6,motif_6,motif_4,motif_4,motif_5,motif_5,motif_5,motif_10,motif_10,motif_10,motif_3,motif_3,motif_3,motif_12,motif_12,motif_2,motif_7,motif_9,motif_11
chr10	chr10_nlr66	NBARC	55408160	55409102	-	motif_1,motif_6,motif_6,motif_4,motif_4,motif_5,motif_5,motif_5,motif_10,motif_10,motif_10,motif_3,motif_3,motif_3,motif_12,motif_12,motif_2,motif_7
chr10	chr10_nlr67	NBARC	55386066	55390792	-	motif_1,motif_6,motif_3,motif_12,motif_2,motif_7
chr10	chr10_nlr68	NBARC	55363982	55364750	-	motif_1,motif_6,motif_6,motif_4,motif_4,motif_5,motif_5,motif_5,motif_10,motif_10,motif_10,motif_3,motif_3,motif_3,motif_12,motif_12,motif_2
chr10	chr10_nlr69	NBARC-LRR	55340574	55342377	-	motif_1,motif_6,motif_6,motif_4,motif_4,motif_5,motif_5,motif_5,motif_10,motif_10,motif_10,motif_3,motif_3,motif_3,motif_12,motif_12,motif_2,motif_7,motif_9,motif_11
chr10	chr10_nlr70	CC-NBARC-LRR	54570797	54573539	-	motif_17,motif_16,motif_1,motif_6,motif_6,motif_4,motif_4,motif_5,motif_5,motif_5,motif_10,motif_10,motif_3,motif_2,motif_8,motif_7,motif_11
chr10	chr10_nlr71	CC-NBARC-LRR	49388249	49391912	-	motif_17,motif_16,motif_1,motif_6,motif_6,motif_4,motif_4,motif_5,motif_5,motif_5,motif_10,motif_10,motif_10,motif_3,motif_3,motif_3,motif_12,motif_12,motif_12,motif_2,motif_2,motif_2,motif_8,motif_8,motif_7,motif_9,motif_9,motif_11,motif_19,motif_11,motif_11,motif_11,motif_11,motif_11,motif_11,motif_11,motif_11,motif_11,motif_11,motif_11
chr10	chr10_nlr72	CC-NBARC-LRR	49376236	49381291	-	motif_17,motif_16,motif_1,motif_6,motif_6,motif_4,motif_4,motif_5,motif_5,motif_5,motif_10,motif_10,motif_10,motif_3,motif_3,motif_3,motif_12,motif_12,motif_12,motif_2,motif_2,motif_2,motif_8,motif_8,motif_7,motif_9,motif_9,motif_11,motif_19,motif_11,motif_11,motif_11,motif_11,motif_11,motif_11,motif_11,motif_11,motif_11,motif_11,motif_11,motif_11,motif_11,motif_11
chr10	chr10_nlr73	CC-NBARC-LRR	49152748	49156399	-	motif_17,motif_16,motif_1,motif_6,motif_6,motif_4,motif_4,motif_5,motif_5,motif_5,motif_10,motif_10,motif_10,motif_3,motif_3,motif_3,motif_12,motif_12,motif_12,motif_2,motif_2,motif_2,motif_8,motif_8,motif_7,motif_9,motif_9,motif_11,motif_19,motif_11,motif_11,motif_11,motif_11,motif_11,motif_11,motif_11,motif_11
chr10	chr10_nlr74	CC-NBARC-LRR	49141690	49145341	-	motif_17,motif_16,motif_1,motif_6,motif_6,motif_4,motif_4,motif_5,motif_5,motif_5,motif_10,motif_10,motif_10,motif_3,motif_3,motif_3,motif_12,motif_12,motif_12,motif_2,motif_2,motif_2,motif_8,motif_8,motif_7,motif_9,motif_9,motif_11,motif_19,motif_11,motif_11,motif_11,motif_11,motif_11,motif_9,motif_11,motif_11,motif_11,motif_11
chr10	chr10_nlr75	CC-NBARC-LRR	49129461	49133025	-	motif_17,motif_16,motif_1,motif_6,motif_6,motif_4,motif_4,motif_5,motif_5,motif_5,motif_10,motif_10,motif_10,motif_3,motif_3,motif_3,motif_12,motif_12,motif_12,motif_2,motif_2,motif_2,motif_8,motif_8,motif_7,motif_9,motif_9,motif_11,motif_19,motif_11,motif_11,motif_11,motif_11,motif_11,motif_11,motif_9,motif_11,motif_11,motif_11
chr10	chr10_nlr76	CC-NBARC-LRR	41462263	41464553	-	motif_17,motif_1,motif_6,motif_6,motif_4,motif_4,motif_5,motif_5,motif_5,motif_10,motif_10,motif_10,motif_3,motif_3,motif_3,motif_12,motif_12,motif_12,motif_2,motif_2,motif_2,motif_8,motif_8,motif_7,motif_9,motif_9,motif_19
chr10	chr10_nlr77	CC-NBARC-LRR	41447927	41453569	-	motif_17,motif_16,motif_1,motif_6,motif_6,motif_4,motif_4,motif_5,motif_5,motif_5,motif_10,motif_10,motif_10,motif_3,motif_3,motif_3,motif_12,motif_12,motif_12,motif_2,motif_2,motif_2,motif_8,motif_8,motif_7,motif_9,motif_9,motif_11,motif_19,motif_11,motif_11,motif_11,motif_11,motif_11,motif_11,motif_11,motif_11,motif_9
chr10	chr10_nlr78	CC-NBARC-LRR	38596729	38600237	-	motif_17,motif_16,motif_1,motif_6,motif_6,motif_4,motif_4,motif_5,motif_5,motif_5,motif_10,motif_10,motif_10,motif_3,motif_3,motif_3,motif_12,motif_12,motif_12,motif_2,motif_2,motif_2,motif_8,motif_8,motif_7,motif_9,motif_9,motif_11,motif_19,motif_11,motif_11,motif_11,motif_11,motif_11,motif_11,motif_11
chr10	chr10_nlr79	CC-NBARC	22530548	22531625	-	motif_16,motif_6,motif_4,motif_3,motif_12,motif_2
chr10	chr10_nlr80	CC-NBARC-LRR	7015272	7018800	-	motif_17,motif_16,motif_1,motif_6,motif_6,motif_4,motif_4,motif_5,motif_5,motif_5,motif_10,motif_10,motif_10,motif_3,motif_3,motif_3,motif_12,motif_12,motif_12,motif_2,motif_2,motif_2,motif_8,motif_8,motif_7,motif_9,motif_9,motif_11,motif_19,motif_11,motif_11,motif_11,motif_11,motif_11,motif_11,motif_11,motif_11
chr11	chr11_nlr1	CC-NBARC-LRR	45319	48958	+	motif_16,motif_1,motif_6,motif_6,motif_4,motif_4,motif_5,motif_5,motif_5,motif_10,motif_10,motif_10,motif_3,motif_3,motif_3,motif_12,motif_12,motif_12,motif_2,motif_2,motif_2,motif_8,motif_8,motif_7,motif_9,motif_9,motif_11,motif_9,motif_19,motif_11,motif_11,motif_11,motif_11,motif_11,motif_11,motif_11,motif_11,motif_11
chr11	chr11_nlr2	CC-NBARC-LRR	145822	149404	+	motif_16,motif_1,motif_6,motif_6,motif_4,motif_4,motif_5,motif_5,motif_5,motif_10,motif_10,motif_10,motif_3,motif_3,motif_3,motif_12,motif_12,motif_12,motif_2,motif_2,motif_2,motif_8,motif_8,motif_7,motif_9,motif_9,motif_11,motif_11,motif_19,motif_11,motif_11,motif_11,motif_11,motif_11,motif_11,motif_11,motif_11,motif_11,motif_11
chr11	chr11_nlr3	CC-NBARC-LRR	163179	166716	+	motif_16,motif_1,motif_6,motif_6,motif_4,motif_4,motif_5,motif_5,motif_5,motif_10,motif_10,motif_10,motif_3,motif_3,motif_3,motif_12,motif_12,motif_12,motif_2,motif_2,motif_2,motif_8,motif_8,motif_7,motif_9,motif_9,motif_11,motif_9,motif_19,motif_11,motif_11,motif_11,motif_11,motif_11,motif_11,motif_11,motif_11,motif_11
chr11	chr11_nlr4	CC-NBARC-LRR	191718	193491	+	motif_16,motif_1,motif_6,motif_6,motif_4,motif_4,motif_5,motif_5,motif_5,motif_10,motif_10,motif_10,motif_3,motif_3,motif_3,motif_12,motif_12,motif_12,motif_2,motif_2,motif_2,motif_8,motif_8,motif_7,motif_9,motif_9,motif_11,motif_9
chr11	chr11_nlr5	NBARC	221510	222449	+	motif_1,motif_6,motif_6,motif_4,motif_4,motif_5,motif_5,motif_5,motif_10,motif_10,motif_10,motif_3,motif_3,motif_3,motif_12,motif_12,motif_12,motif_2,motif_2,motif_2,motif_8,motif_8,motif_7
chr11	chr11_nlr6	CC-NBARC-LRR	239700	243252	+	motif_16,motif_1,motif_6,motif_6,motif_4,motif_4,motif_5,motif_5,motif_5,motif_10,motif_10,motif_10,motif_3,motif_3,motif_3,motif_12,motif_12,motif_12,motif_2,motif_2,motif_2,motif_8,motif_8,motif_7,motif_9,motif_9,motif_11,motif_19,motif_11,motif_11,motif_11,motif_11,motif_11,motif_11,motif_11,motif_11,motif_11
chr11	chr11_nlr7	CC-NBARC-LRR	302421	306012	+	motif_16,motif_1,motif_6,motif_6,motif_4,motif_4,motif_5,motif_5,motif_5,motif_10,motif_10,motif_10,motif_3,motif_3,motif_3,motif_12,motif_12,motif_12,motif_2,motif_2,motif_2,motif_8,motif_8,motif_7,motif_9,motif_9,motif_11,motif_9,motif_19,motif_11,motif_11,motif_9,motif_11,motif_11,motif_11,motif_11,motif_11,motif_11,motif_11
chr11	chr11_nlr8	CC-NBARC-LRR	835727	839105	+	motif_16,motif_1,motif_6,motif_6,motif_4,motif_4,motif_5,motif_5,motif_5,motif_10,motif_10,motif_10,motif_3,motif_3,motif_3,motif_12,motif_12,motif_12,motif_2,motif_2,motif_2,motif_8,motif_8,motif_7,motif_9,motif_9,motif_11,motif_9,motif_19,motif_11,motif_11,motif_11,motif_11,motif_11,motif_11,motif_11,motif_11,motif_11,motif_11
chr11	chr11_nlr9	CC-NBARC-LRR	843001	846430	+	motif_16,motif_1,motif_6,motif_6,motif_4,motif_4,motif_5,motif_5,motif_5,motif_10,motif_10,motif_10,motif_3,motif_3,motif_3,motif_12,motif_12,motif_12,motif_2,motif_2,motif_2,motif_8,motif_8,motif_7,motif_9,motif_9,motif_11,motif_9,motif_19,motif_11,motif_11,motif_11,motif_11,motif_11,motif_11,motif_11,motif_11,motif_11
chr11	chr11_nlr10	CC-NBARC-LRR	863479	866869	+	motif_16,motif_1,motif_6,motif_6,motif_4,motif_4,motif_5,motif_5,motif_5,motif_10,motif_10,motif_10,motif_3,motif_3,motif_3,motif_12,motif_12,motif_12,motif_2,motif_2,motif_2,motif_8,motif_8,motif_7,motif_9,motif_9,motif_11,motif_9,motif_19,motif_11,motif_11,motif_11,motif_11,motif_11,motif_11,motif_11,motif_11,motif_11
chr11	chr11_nlr11	CC-NBARC-LRR	892260	894894	+	motif_16,motif_1,motif_6,motif_6,motif_4,motif_4,motif_5,motif_5,motif_5,motif_10,motif_10,motif_10,motif_3,motif_3,motif_3,motif_12,motif_12,motif_12,motif_2,motif_2,motif_2,motif_8,motif_8,motif_7,motif_9,motif_9,motif_11,motif_9,motif_19,motif_11,motif_11,motif_11,motif_11
chr11	chr11_nlr12	NBARC-LRR	933437	937043	+	motif_2,motif_8,motif_7,motif_9,motif_9,motif_9,motif_11
chr11	chr11_nlr13	NBARC	935753	936026	+	motif_2,motif_8,motif_7
chr11	chr11_nlr14	CC-NBARC-LRR	974202	977646	+	motif_16,motif_1,motif_6,motif_6,motif_4,motif_4,motif_5,motif_5,motif_5,motif_10,motif_10,motif_10,motif_3,motif_3,motif_3,motif_12,motif_12,motif_12,motif_2,motif_2,motif_2,motif_8,motif_8,motif_7,motif_9,motif_9,motif_11,motif_9,motif_19,motif_11,motif_11,motif_11,motif_11,motif_11,motif_11,motif_11,motif_11,motif_11
chr11	chr11_nlr15	CC-NBARC-LRR	993702	997131	+	motif_16,motif_1,motif_6,motif_6,motif_4,motif_4,motif_5,motif_5,motif_5,motif_10,motif_10,motif_10,motif_3,motif_3,motif_3,motif_12,motif_12,motif_12,motif_2,motif_2,motif_2,motif_8,motif_8,motif_7,motif_9,motif_9,motif_11,motif_9,motif_19,motif_11,motif_11,motif_11,motif_11,motif_11,motif_11,motif_11,motif_11,motif_11
chr11	chr11_nlr16	CC-NBARC-LRR	1006700	1010166	+	motif_16,motif_1,motif_6,motif_6,motif_4,motif_4,motif_5,motif_5,motif_5,motif_10,motif_10,motif_10,motif_3,motif_3,motif_3,motif_12,motif_12,motif_12,motif_2,motif_2,motif_2,motif_8,motif_8,motif_7,motif_9,motif_9,motif_11,motif_9,motif_19,motif_11,motif_11,motif_11,motif_11,motif_11,motif_11,motif_11,motif_11,motif_11,motif_11,motif_11,motif_11
chr11	chr11_nlr17	CC-NBARC-LRR	1023007	1026700	+	motif_16,motif_1,motif_6,motif_6,motif_4,motif_4,motif_5,motif_5,motif_5,motif_10,motif_10,motif_10,motif_3,motif_3,motif_3,motif_12,motif_12,motif_12,motif_2,motif_2,motif_2,motif_8,motif_8,motif_7,motif_9,motif_9,motif_11,motif_9,motif_19,motif_11,motif_11,motif_11,motif_11,motif_11,motif_11,motif_11,motif_11,motif_11,motif_11,motif_11,motif_11,motif_11,motif_11,motif_11
chr11	chr11_nlr18	NBARC-LRR	1036667	1038188	+	motif_1,motif_6,motif_6,motif_4,motif_4,motif_5,motif_5,motif_5,motif_10,motif_10,motif_10,motif_3,motif_3,motif_3,motif_12,motif_12,motif_12,motif_2,motif_2,motif_2,motif_8,motif_8,motif_7,motif_11,motif_11,motif_11
chr11	chr11_nlr19	CC-NBARC-LRR	1056577	1058359	+	motif_16,motif_1,motif_6,motif_6,motif_4,motif_4,motif_5,motif_5,motif_5,motif_10,motif_10,motif_10,motif_3,motif_3,motif_3,motif_12,motif_12,motif_12,motif_2,motif_2,motif_2,motif_8,motif_8,motif_7,motif_9,motif_9,motif_11,motif_9
chr11	chr11_nlr20	CC-NBARC-LRR	1085032	1088603	+	motif_16,motif_1,motif_6,motif_3,motif_12,motif_12,motif_2,motif_2,motif_2,motif_8,motif_8,motif_7,motif_9,motif_9,motif_11,motif_9,motif_19,motif_11,motif_11,motif_11,motif_11,motif_11,motif_11,motif_11
chr11	chr11_nlr21	CC-NBARC-LRR	1098896	1100339	+	motif_16,motif_1,motif_6,motif_6,motif_4,motif_5,motif_11,motif_11,motif_11,motif_11,motif_11
chr11	chr11_nlr22	CC-NBARC-LRR	3037290	3040812	+	motif_16,motif_1,motif_6,motif_6,motif_4,motif_4,motif_5,motif_5,motif_5,motif_10,motif_10,motif_10,motif_3,motif_3,motif_3,motif_12,motif_12,motif_12,motif_2,motif_2,motif_2,motif_8,motif_8,motif_7,motif_9,motif_9,motif_11,motif_9,motif_19,motif_11,motif_11,motif_11,motif_11,motif_11,motif_11,motif_11,motif_11,motif_11
chr11	chr11_nlr23	CC-NBARC-LRR	3047773	3051304	+	motif_16,motif_1,motif_6,motif_6,motif_4,motif_4,motif_5,motif_5,motif_5,motif_10,motif_10,motif_10,motif_3,motif_3,motif_3,motif_12,motif_12,motif_12,motif_2,motif_2,motif_2,motif_8,motif_8,motif_7,motif_9,motif_9,motif_11,motif_9,motif_19,motif_11,motif_11,motif_11,motif_11,motif_11,motif_11,motif_11,motif_11,motif_11,motif_11,motif_11
chr11	chr11_nlr24	CC-NBARC-LRR	5843608	5856295	+	motif_16,motif_1,motif_6,motif_6,motif_4,motif_4,motif_5,motif_5,motif_5,motif_10,motif_10,motif_3,motif_12,motif_2,motif_2,motif_8,motif_8,motif_7,motif_9,motif_9,motif_11,motif_11,motif_19,motif_11,motif_11,motif_11,motif_19,motif_11,motif_11,motif_11,motif_11,motif_11,motif_11,motif_11,motif_11
chr11	chr11_nlr25	NBARC-LRR	5872765	5876184	+	motif_1,motif_6,motif_6,motif_4,motif_4,motif_5,motif_5,motif_5,motif_10,motif_10,motif_10,motif_3,motif_3,motif_3,motif_12,motif_12,motif_12,motif_2,motif_2,motif_2,motif_8,motif_8,motif_7,motif_9,motif_9,motif_11,motif_9,motif_19,motif_11,motif_11,motif_11,motif_11,motif_11,motif_11,motif_11,motif_11,motif_11
chr11	chr11_nlr26	CC-NBARC-LRR	5884797	5888418	+	motif_16,motif_1,motif_6,motif_6,motif_4,motif_4,motif_5,motif_5,motif_5,motif_10,motif_10,motif_10,motif_3,motif_3,motif_3,motif_12,motif_12,motif_12,motif_2,motif_2,motif_2,motif_8,motif_8,motif_7,motif_9,motif_9,motif_11,motif_9,motif_19,motif_11,motif_11,motif_11,motif_11,motif_11,motif_11,motif_11,motif_11,motif_11,motif_11,motif_11,motif_11,motif_11
chr11	chr11_nlr27	CC-NBARC-LRR	5897642	5901224	+	motif_16,motif_1,motif_6,motif_6,motif_4,motif_4,motif_5,motif_5,motif_5,motif_10,motif_10,motif_10,motif_3,motif_3,motif_3,motif_12,motif_12,motif_12,motif_2,motif_2,motif_2,motif_8,motif_8,motif_7,motif_9,motif_9,motif_11,motif_9,motif_19,motif_11,motif_11,motif_11,motif_11,motif_11,motif_11,motif_11,motif_11,motif_11,motif_11,motif_11,motif_11
chr11	chr11_nlr28	CC-NBARC-LRR	5925238	5928811	+	motif_16,motif_1,motif_6,motif_6,motif_4,motif_4,motif_5,motif_5,motif_5,motif_10,motif_10,motif_10,motif_3,motif_3,motif_3,motif_12,motif_12,motif_12,motif_2,motif_2,motif_2,motif_8,motif_8,motif_7,motif_9,motif_9,motif_11,motif_9,motif_19,motif_11,motif_11,motif_11,motif_11,motif_11,motif_11,motif_11,motif_11,motif_11,motif_11,motif_11,motif_11
chr11	chr11_nlr29	CC-NBARC-LRR	5944693	5948877	+	motif_16,motif_1,motif_6,motif_6,motif_4,motif_4,motif_5,motif_5,motif_5,motif_10,motif_10,motif_10,motif_3,motif_3,motif_3,motif_12,motif_12,motif_2,motif_7,motif_9,motif_9,motif_11,motif_19,motif_11,motif_11,motif_11,motif_11,motif_11,motif_11,motif_11,motif_11,motif_11,motif_11,motif_11,motif_11
chr11	chr11_nlr30	CC-NBARC-LRR	5962415	5964095	+	motif_16,motif_1,motif_6,motif_6,motif_4,motif_4,motif_5,motif_5,motif_5,motif_10,motif_10,motif_10,motif_3,motif_3,motif_3,motif_12,motif_12,motif_12,motif_2,motif_2,motif_2,motif_8,motif_8,motif_7,motif_9,motif_9
chr11	chr11_nlr31	CC-NBARC-LRR	5975418	5978922	+	motif_16,motif_1,motif_6,motif_6,motif_4,motif_4,motif_5,motif_5,motif_5,motif_10,motif_10,motif_10,motif_3,motif_3,motif_3,motif_12,motif_12,motif_12,motif_2,motif_2,motif_2,motif_8,motif_8,motif_7,motif_9,motif_9,motif_11,motif_9,motif_19,motif_11,motif_11,motif_11,motif_11,motif_11,motif_11,motif_11,motif_11,motif_11,motif_11,motif_11
chr11	chr11_nlr32	CC-NBARC-LRR	6001283	6004760	+	motif_16,motif_1,motif_6,motif_6,motif_4,motif_4,motif_5,motif_5,motif_5,motif_10,motif_10,motif_10,motif_3,motif_3,motif_3,motif_12,motif_12,motif_12,motif_2,motif_2,motif_2,motif_8,motif_8,motif_7,motif_9,motif_9,motif_11,motif_9,motif_19,motif_11,motif_11,motif_11,motif_11,motif_11,motif_11,motif_11,motif_11,motif_11,motif_11
chr11	chr11_nlr33	CC-NBARC-LRR	6027626	6030458	+	motif_16,motif_1,motif_6,motif_10,motif_3,motif_3,motif_12,motif_12,motif_12,motif_2,motif_2,motif_8,motif_9,motif_9,motif_11,motif_9,motif_19,motif_11,motif_11,motif_11,motif_11,motif_11,motif_11
chr11	chr11_nlr34	CC-NBARC-LRR	6108139	6111787	+	motif_16,motif_1,motif_6,motif_6,motif_4,motif_4,motif_5,motif_5,motif_5,motif_10,motif_10,motif_10,motif_3,motif_3,motif_3,motif_12,motif_12,motif_12,motif_2,motif_2,motif_2,motif_8,motif_8,motif_7,motif_9,motif_9,motif_11,motif_9,motif_19,motif_11,motif_11,motif_11,motif_11,motif_11,motif_11,motif_11,motif_11,motif_11,motif_11,motif_11,motif_11,motif_11,motif_11
chr11	chr11_nlr35	CC-NBARC-LRR	6167370	6169983	+	motif_16,motif_1,motif_6,motif_6,motif_4,motif_4,motif_5,motif_5,motif_5,motif_10,motif_10,motif_10,motif_3,motif_3,motif_3,motif_12,motif_12,motif_12,motif_2,motif_2,motif_8,motif_9,motif_9,motif_11,motif_9,motif_19,motif_11,motif_11,motif_11
chr11	chr11_nlr36	CC-NBARC-LRR	6212192	6215765	+	motif_16,motif_1,motif_6,motif_6,motif_4,motif_4,motif_5,motif_5,motif_5,motif_10,motif_10,motif_10,motif_3,motif_3,motif_3,motif_12,motif_12,motif_12,motif_2,motif_2,motif_2,motif_8,motif_8,motif_7,motif_9,motif_9,motif_11,motif_9,motif_19,motif_11,motif_11,motif_11,motif_11,motif_11,motif_11,motif_11,motif_11,motif_11,motif_11,motif_11,motif_11
chr11	chr11_nlr37	CC-NBARC-LRR	6230380	6233995	+	motif_16,motif_1,motif_6,motif_6,motif_4,motif_4,motif_5,motif_5,motif_5,motif_10,motif_10,motif_10,motif_3,motif_3,motif_3,motif_12,motif_12,motif_12,motif_2,motif_2,motif_2,motif_8,motif_8,motif_7,motif_9,motif_9,motif_11,motif_11,motif_19,motif_11,motif_11,motif_11,motif_11,motif_11,motif_11,motif_11,motif_11,motif_11,motif_11
chr11	chr11_nlr38	CC-NBARC-LRR	6358250	6361649	+	motif_16,motif_1,motif_6,motif_6,motif_4,motif_4,motif_5,motif_5,motif_5,motif_10,motif_10,motif_10,motif_3,motif_3,motif_3,motif_12,motif_12,motif_12,motif_2,motif_2,motif_2,motif_8,motif_8,motif_7,motif_9,motif_9,motif_11,motif_9,motif_19,motif_11,motif_11,motif_11,motif_11,motif_11,motif_11,motif_11,motif_11
chr11	chr11_nlr39	CC-NBARC-LRR	6733124	6736088	+	motif_16,motif_1,motif_6,motif_6,motif_4,motif_4,motif_5,motif_5,motif_5,motif_10,motif_10,motif_10,motif_3,motif_3,motif_3,motif_12,motif_12,motif_12,motif_2,motif_2,motif_2,motif_8,motif_8,motif_7,motif_9,motif_9,motif_11,motif_9,motif_19,motif_11,motif_11,motif_11,motif_11,motif_11,motif_11,motif_11,motif_11,motif_11
chr11	chr11_nlr40	CC-NBARC-LRR	6741138	6744687	+	motif_16,motif_1,motif_6,motif_6,motif_4,motif_4,motif_5,motif_5,motif_5,motif_10,motif_10,motif_10,motif_3,motif_3,motif_3,motif_12,motif_12,motif_12,motif_2,motif_2,motif_2,motif_8,motif_8,motif_7,motif_9,motif_9,motif_11,motif_9,motif_19,motif_11,motif_11,motif_11,motif_11,motif_11,motif_11,motif_11,motif_11,motif_11,motif_11,motif_11
chr11	chr11_nlr41	CC-NBARC-LRR	6772568	6776177	+	motif_16,motif_1,motif_6,motif_6,motif_4,motif_4,motif_5,motif_5,motif_5,motif_10,motif_10,motif_10,motif_3,motif_3,motif_3,motif_12,motif_12,motif_12,motif_2,motif_2,motif_2,motif_8,motif_8,motif_7,motif_9,motif_9,motif_11,motif_9,motif_19,motif_11,motif_11,motif_11,motif_11,motif_11,motif_11
chr11	chr11_nlr42	CC-NBARC-LRR	6817886	6821372	+	motif_16,motif_1,motif_6,motif_6,motif_4,motif_4,motif_5,motif_5,motif_5,motif_10,motif_10,motif_10,motif_3,motif_3,motif_3,motif_12,motif_12,motif_12,motif_2,motif_2,motif_2,motif_8,motif_8,motif_7,motif_9,motif_9,motif_11,motif_9,motif_19,motif_11,motif_11,motif_11,motif_11,motif_11,motif_11,motif_11,motif_11,motif_11,motif_11
chr11	chr11_nlr43	CC-NBARC-LRR	6864322	6867832	+	motif_16,motif_1,motif_6,motif_6,motif_4,motif_4,motif_5,motif_5,motif_5,motif_10,motif_10,motif_10,motif_3,motif_3,motif_3,motif_12,motif_12,motif_12,motif_2,motif_2,motif_2,motif_8,motif_8,motif_7,motif_9,motif_9,motif_11,motif_9,motif_19,motif_11,motif_11,motif_11,motif_11,motif_11,motif_11,motif_11,motif_11,motif_11,motif_11,motif_11
chr11	chr11_nlr44	NBARC-LRR	6887256	6889728	+	motif_1,motif_6,motif_6,motif_4,motif_4,motif_5,motif_5,motif_5,motif_10,motif_10,motif_10,motif_3,motif_3,motif_3,motif_12,motif_12,motif_12,motif_2,motif_2,motif_2,motif_8,motif_8,motif_7,motif_9,motif_9,motif_11,motif_9,motif_19,motif_11,motif_11,motif_11,motif_11,motif_11,motif_11
chr11	chr11_nlr45	CC-NBARC-LRR	6925091	6927668	+	motif_16,motif_1,motif_6,motif_6,motif_4,motif_4,motif_5,motif_5,motif_5,motif_10,motif_10,motif_10,motif_3,motif_3,motif_3,motif_12,motif_12,motif_12,motif_2,motif_2,motif_2,motif_8,motif_8,motif_7,motif_9,motif_9,motif_11,motif_9,motif_19,motif_11,motif_11,motif_11
chr11	chr11_nlr46	CC-NBARC-LRR	6937362	6940851	+	motif_16,motif_1,motif_6,motif_6,motif_4,motif_4,motif_5,motif_5,motif_5,motif_10,motif_10,motif_10,motif_3,motif_3,motif_3,motif_12,motif_12,motif_12,motif_2,motif_2,motif_2,motif_8,motif_8,motif_7,motif_9,motif_9,motif_11,motif_9,motif_19,motif_11,motif_11,motif_11,motif_11,motif_11,motif_11,motif_11,motif_11,motif_11
chr11	chr11_nlr47	CC-NBARC-LRR	6986441	6989804	+	motif_16,motif_1,motif_6,motif_6,motif_4,motif_4,motif_5,motif_5,motif_5,motif_10,motif_10,motif_10,motif_3,motif_3,motif_3,motif_12,motif_12,motif_12,motif_2,motif_2,motif_2,motif_8,motif_8,motif_7,motif_9,motif_9,motif_11,motif_9,motif_19,motif_11,motif_11,motif_11,motif_11,motif_11,motif_11,motif_11,motif_11,motif_11,motif_11
chr11	chr11_nlr48	CC-NBARC-LRR	6994751	6997789	+	motif_16,motif_1,motif_6,motif_6,motif_4,motif_5,motif_3,motif_12,motif_12,motif_2,motif_2,motif_8,motif_9,motif_11,motif_9,motif_11,motif_11,motif_11,motif_11,motif_11,motif_11,motif_11
chr11	chr11_nlr49	CC-NBARC-LRR	7017055	7020604	+	motif_16,motif_1,motif_6,motif_6,motif_4,motif_4,motif_5,motif_5,motif_5,motif_10,motif_10,motif_10,motif_3,motif_3,motif_3,motif_12,motif_12,motif_12,motif_2,motif_2,motif_2,motif_8,motif_8,motif_7,motif_9,motif_9,motif_11,motif_9,motif_19,motif_11,motif_11,motif_11,motif_11,motif_11,motif_11,motif_11,motif_11,motif_11,motif_11,motif_11,motif_11
chr11	chr11_nlr50	CC-NBARC-LRR	7047203	7050578	+	motif_16,motif_1,motif_6,motif_6,motif_4,motif_4,motif_5,motif_5,motif_5,motif_10,motif_10,motif_10,motif_3,motif_3,motif_3,motif_12,motif_12,motif_12,motif_2,motif_2,motif_2,motif_8,motif_8,motif_7,motif_9,motif_9,motif_11,motif_9,motif_19,motif_11,motif_11,motif_11,motif_11,motif_11,motif_11,motif_11,motif_11,motif_11,motif_11,motif_11
chr11	chr11_nlr51	CC-NBARC-LRR	7117041	7120434	+	motif_16,motif_1,motif_6,motif_6,motif_4,motif_4,motif_5,motif_5,motif_5,motif_10,motif_10,motif_10,motif_3,motif_3,motif_3,motif_12,motif_12,motif_12,motif_2,motif_2,motif_2,motif_8,motif_8,motif_7,motif_9,motif_9,motif_11,motif_9,motif_19,motif_11,motif_11,motif_11,motif_11,motif_11,motif_11,motif_11,motif_11,motif_11
chr11	chr11_nlr52	CC-NBARC-LRR	7144078	7147558	+	motif_16,motif_1,motif_6,motif_6,motif_4,motif_4,motif_5,motif_5,motif_5,motif_10,motif_10,motif_10,motif_3,motif_3,motif_3,motif_12,motif_12,motif_12,motif_2,motif_2,motif_2,motif_8,motif_8,motif_7,motif_9,motif_9,motif_11,motif_9,motif_19,motif_11,motif_11,motif_11,motif_11,motif_11,motif_11,motif_11,motif_11,motif_11,motif_11
chr11	chr11_nlr53	CC-NBARC-LRR	7174945	7178308	+	motif_16,motif_1,motif_6,motif_6,motif_4,motif_4,motif_5,motif_5,motif_5,motif_10,motif_10,motif_10,motif_3,motif_3,motif_3,motif_12,motif_12,motif_12,motif_2,motif_2,motif_2,motif_8,motif_8,motif_7,motif_9,motif_9,motif_11,motif_9,motif_19,motif_11,motif_11,motif_11,motif_11,motif_11,motif_11,motif_11,motif_11,motif_11,motif_11
chr11	chr11_nlr54	CC-NBARC-LRR	7228090	7231090	+	motif_16,motif_1,motif_6,motif_6,motif_4,motif_4,motif_5,motif_5,motif_5,motif_10,motif_10,motif_10,motif_3,motif_3,motif_3,motif_12,motif_12,motif_12,motif_2,motif_2,motif_2,motif_8,motif_8,motif_7,motif_9,motif_9,motif_11,motif_9,motif_19,motif_11,motif_11,motif_11,motif_11,motif_11,motif_11,motif_11,motif_11
chr11	chr11_nlr55	CC-NBARC-LRR	7236398	7239506	+	motif_16,motif_1,motif_6,motif_6,motif_4,motif_5,motif_3,motif_12,motif_12,motif_2,motif_2,motif_2,motif_8,motif_8,motif_7,motif_9,motif_9,motif_11,motif_9,motif_11,motif_11,motif_11,motif_11,motif_11,motif_11,motif_11,motif_11
chr11	chr11_nlr56	CC-NBARC-LRR	7277299	7280779	+	motif_16,motif_1,motif_6,motif_6,motif_4,motif_4,motif_5,motif_5,motif_5,motif_10,motif_10,motif_10,motif_3,motif_3,motif_3,motif_12,motif_12,motif_12,motif_2,motif_2,motif_2,motif_8,motif_8,motif_7,motif_9,motif_9,motif_11,motif_9,motif_19,motif_11,motif_11,motif_11,motif_11,motif_11,motif_11,motif_11,motif_11,motif_11,motif_11
chr11	chr11_nlr57	CC-NBARC-LRR	7314653	7316354	+	motif_16,motif_1,motif_6,motif_6,motif_4,motif_4,motif_5,motif_5,motif_5,motif_10,motif_10,motif_10,motif_3,motif_3,motif_3,motif_12,motif_12,motif_12,motif_2,motif_2,motif_2,motif_8,motif_8,motif_7,motif_9,motif_9,motif_11
chr11	chr11_nlr58	CC-NBARC-LRR	7337896	7341271	+	motif_16,motif_1,motif_6,motif_6,motif_4,motif_4,motif_5,motif_5,motif_5,motif_10,motif_10,motif_10,motif_3,motif_3,motif_3,motif_12,motif_12,motif_12,motif_2,motif_2,motif_2,motif_8,motif_8,motif_7,motif_9,motif_9,motif_11,motif_9,motif_19,motif_11,motif_11,motif_11,motif_11,motif_11,motif_11,motif_11,motif_11,motif_11,motif_11,motif_11
chr11	chr11_nlr59	CC-NBARC-LRR	7376881	7380274	+	motif_16,motif_1,motif_6,motif_6,motif_4,motif_4,motif_5,motif_5,motif_5,motif_10,motif_10,motif_10,motif_3,motif_3,motif_3,motif_12,motif_12,motif_12,motif_2,motif_2,motif_2,motif_8,motif_8,motif_7,motif_9,motif_9,motif_11,motif_9,motif_19,motif_11,motif_11,motif_11,motif_11,motif_11,motif_11,motif_11,motif_11,motif_11
chr11	chr11_nlr60	CC-NBARC-LRR	7407439	7410907	+	motif_16,motif_1,motif_6,motif_6,motif_4,motif_4,motif_5,motif_5,motif_5,motif_10,motif_10,motif_10,motif_3,motif_3,motif_3,motif_12,motif_12,motif_12,motif_2,motif_2,motif_2,motif_8,motif_8,motif_7,motif_9,motif_9,motif_11,motif_9,motif_19,motif_11,motif_11,motif_11,motif_11,motif_11,motif_11,motif_11,motif_11,motif_11,motif_11,motif_11
chr11	chr11_nlr61	NBARC-LRR	7466678	7468541	+	motif_1,motif_6,motif_6,motif_4,motif_5,motif_3,motif_12,motif_12,motif_2,motif_2,motif_2,motif_8,motif_8,motif_7,motif_9,motif_9,motif_11,motif_9,motif_19,motif_11
chr11	chr11_nlr62	CC-NBARC-LRR	7484857	7486501	+	motif_16,motif_1,motif_6,motif_6,motif_4,motif_4,motif_5,motif_5,motif_5,motif_10,motif_10,motif_3,motif_8,motif_7,motif_9,motif_9,motif_11,motif_9
chr11	chr11_nlr63	CC-NBARC-LRR	7492792	7496173	+	motif_16,motif_1,motif_6,motif_6,motif_4,motif_4,motif_5,motif_5,motif_5,motif_10,motif_10,motif_10,motif_3,motif_3,motif_3,motif_12,motif_12,motif_12,motif_2,motif_2,motif_2,motif_8,motif_8,motif_7,motif_9,motif_9,motif_11,motif_9,motif_19,motif_11,motif_11,motif_11,motif_11,motif_11,motif_11,motif_11,motif_11,motif_11,motif_11
chr11	chr11_nlr64	CC-NBARC-LRR	7512253	7515657	+	motif_16,motif_1,motif_6,motif_6,motif_4,motif_4,motif_5,motif_5,motif_5,motif_10,motif_10,motif_10,motif_3,motif_3,motif_3,motif_12,motif_12,motif_12,motif_2,motif_2,motif_2,motif_8,motif_8,motif_7,motif_9,motif_9,motif_11,motif_9,motif_19,motif_11,motif_11,motif_11,motif_11,motif_11,motif_11,motif_11,motif_11,motif_11,motif_11
chr11	chr11_nlr65	NBARC-LRR	7526380	7527790	+	motif_1,motif_6,motif_6,motif_4,motif_4,motif_5,motif_5,motif_5,motif_10,motif_10,motif_10,motif_3,motif_3,motif_3,motif_12,motif_12,motif_12,motif_2,motif_2,motif_2,motif_8,motif_8,motif_7,motif_9,motif_9,motif_11,motif_9
chr11	chr11_nlr66	CC-NBARC-LRR	7570143	7573683	+	motif_16,motif_1,motif_6,motif_6,motif_4,motif_4,motif_5,motif_5,motif_5,motif_10,motif_10,motif_10,motif_3,motif_3,motif_3,motif_12,motif_12,motif_12,motif_2,motif_2,motif_2,motif_8,motif_8,motif_7,motif_9,motif_9,motif_11,motif_9,motif_19,motif_11,motif_11,motif_11,motif_11,motif_11,motif_11,motif_11,motif_11,motif_11,motif_11,motif_11,motif_11
chr11	chr11_nlr67	CC-NBARC-LRR	7631490	7634916	+	motif_16,motif_1,motif_6,motif_6,motif_4,motif_4,motif_5,motif_5,motif_5,motif_10,motif_10,motif_10,motif_3,motif_3,motif_3,motif_12,motif_12,motif_12,motif_2,motif_2,motif_2,motif_8,motif_8,motif_7,motif_9,motif_9,motif_11,motif_9,motif_19,motif_11,motif_11,motif_11,motif_11,motif_11,motif_11,motif_11,motif_11,motif_11,motif_11
chr11	chr11_nlr68	NBARC-LRR	7642554	7644331	+	motif_4,motif_5,motif_5,motif_10,motif_10,motif_3,motif_19,motif_11,motif_11,motif_11,motif_11,motif_11,motif_11,motif_11,motif_11,motif_11
chr11	chr11_nlr69	CC-NBARC-LRR	7675445	7679778	+	motif_16,motif_1,motif_6,motif_6,motif_4,motif_4,motif_5,motif_5,motif_5,motif_10,motif_10,motif_3,motif_8,motif_7,motif_9,motif_9,motif_11,motif_9,motif_19,motif_11,motif_11,motif_11,motif_11,motif_9
chr11	chr11_nlr70	CC-NBARC-LRR	7712840	7716248	+	motif_16,motif_1,motif_6,motif_6,motif_4,motif_4,motif_5,motif_5,motif_5,motif_10,motif_10,motif_10,motif_3,motif_3,motif_3,motif_12,motif_12,motif_12,motif_2,motif_2,motif_2,motif_8,motif_8,motif_7,motif_9,motif_9,motif_11,motif_9,motif_19,motif_11,motif_11,motif_11,motif_11,motif_11,motif_11,motif_11,motif_11,motif_11
chr11	chr11_nlr71	CC-NBARC-LRR	7742926	7746424	+	motif_16,motif_1,motif_6,motif_6,motif_4,motif_4,motif_5,motif_5,motif_5,motif_10,motif_10,motif_10,motif_3,motif_3,motif_3,motif_12,motif_12,motif_12,motif_2,motif_2,motif_2,motif_8,motif_8,motif_7,motif_9,motif_9,motif_11,motif_9,motif_19,motif_11,motif_11,motif_11,motif_11,motif_11,motif_11,motif_11,motif_11,motif_11,motif_11,motif_11,motif_11
chr11	chr11_nlr72	CC-NBARC-LRR	7772185	7775725	+	motif_16,motif_1,motif_6,motif_6,motif_4,motif_4,motif_5,motif_5,motif_5,motif_10,motif_10,motif_10,motif_3,motif_3,motif_3,motif_12,motif_12,motif_12,motif_2,motif_2,motif_2,motif_8,motif_8,motif_7,motif_9,motif_9,motif_11,motif_9,motif_19,motif_11,motif_11,motif_11,motif_11,motif_11,motif_11,motif_11,motif_11,motif_11,motif_11,motif_11,motif_11,motif_11
chr11	chr11_nlr73	CC-NBARC-LRR	7826259	7829622	+	motif_16,motif_1,motif_6,motif_6,motif_4,motif_4,motif_5,motif_5,motif_5,motif_10,motif_10,motif_10,motif_3,motif_3,motif_3,motif_12,motif_12,motif_12,motif_2,motif_2,motif_2,motif_8,motif_8,motif_7,motif_9,motif_9,motif_11,motif_9,motif_19,motif_11,motif_11,motif_11,motif_11,motif_11,motif_11,motif_11,motif_11,motif_11,motif_11
chr11	chr11_nlr74	CC-NBARC-LRR	7834569	7837607	+	motif_16,motif_1,motif_6,motif_6,motif_4,motif_5,motif_3,motif_12,motif_12,motif_2,motif_2,motif_8,motif_9,motif_11,motif_9,motif_11,motif_11,motif_11,motif_11,motif_11,motif_11,motif_11
chr11	chr11_nlr75	CC-NBARC-LRR	7856881	7860499	+	motif_16,motif_1,motif_6,motif_6,motif_4,motif_4,motif_5,motif_5,motif_5,motif_10,motif_10,motif_10,motif_3,motif_3,motif_3,motif_12,motif_12,motif_12,motif_2,motif_2,motif_2,motif_8,motif_8,motif_7,motif_9,motif_9,motif_11,motif_9,motif_19,motif_11,motif_11,motif_11,motif_11,motif_11,motif_11,motif_11,motif_11,motif_11,motif_11,motif_11,motif_11,motif_11
chr11	chr11_nlr76	CC-NBARC-LRR	9288242	9291689	+	motif_16,motif_1,motif_6,motif_6,motif_4,motif_4,motif_5,motif_5,motif_5,motif_10,motif_10,motif_10,motif_3,motif_3,motif_3,motif_12,motif_12,motif_12,motif_2,motif_2,motif_2,motif_8,motif_8,motif_7,motif_9,motif_9,motif_11,motif_9,motif_19,motif_11,motif_11,motif_11,motif_11,motif_11,motif_11,motif_11,motif_11,motif_11
chr11	chr11_nlr77	TIR-NBARC-LRR	14460497	14464187	+	motif_18,motif_15,motif_13,motif_1,motif_4,motif_4,motif_5,motif_5,motif_5,motif_10,motif_10,motif_10,motif_3,motif_3,motif_12,motif_7,motif_11,motif_11,motif_11,motif_11,motif_11,motif_11,motif_9,motif_9,motif_11,motif_11,motif_9,motif_11,motif_11,motif_9,motif_11
chr11	chr11_nlr78	CC-NBARC-LRR	15607821	15613104	+	motif_16,motif_1,motif_6,motif_6,motif_4,motif_5,motif_12,motif_2,motif_2,motif_8,motif_8,motif_7,motif_9,motif_9,motif_11,motif_9,motif_19,motif_11,motif_11,motif_11,motif_11,motif_11,motif_11,motif_11,motif_11,motif_11,motif_11,motif_11,motif_11,motif_11
chr11	chr11_nlr79	CC-NBARC-LRR	15622640	15626342	+	motif_16,motif_1,motif_6,motif_6,motif_4,motif_4,motif_5,motif_5,motif_5,motif_10,motif_10,motif_10,motif_3,motif_3,motif_3,motif_12,motif_12,motif_12,motif_2,motif_2,motif_2,motif_8,motif_8,motif_7,motif_9,motif_9,motif_11,motif_9,motif_19,motif_11,motif_11,motif_11,motif_11,motif_11,motif_11,motif_11,motif_11,motif_11
chr11	chr11_nlr80	NBARC-LRR	17742384	17744358	+	motif_1,motif_6,motif_6,motif_4,motif_4,motif_5,motif_5,motif_5,motif_10,motif_10,motif_10,motif_3,motif_3,motif_3,motif_12,motif_12,motif_12,motif_2,motif_2,motif_2,motif_8,motif_8,motif_7,motif_9,motif_9,motif_11,motif_9,motif_19,motif_11,motif_11
chr11	chr11_nlr81	CC-NBARC-LRR	32977598	32979782	+	motif_16,motif_6,motif_4,motif_4,motif_5,motif_5,motif_5,motif_10,motif_10,motif_10,motif_3,motif_3,motif_3,motif_12,motif_12,motif_12,motif_2,motif_2,motif_2,motif_8,motif_8,motif_7,motif_11,motif_9,motif_11
chr11	chr11_nlr82	TIR-NBARC-LRR	40591912	40595341	+	motif_18,motif_15,motif_13,motif_1,motif_4,motif_4,motif_5,motif_5,motif_5,motif_10,motif_10,motif_10,motif_3,motif_3,motif_12,motif_7,motif_11,motif_11,motif_11,motif_9,motif_11
chr11	chr11_nlr83	NBARC	43284099	43284852	+	motif_1,motif_6,motif_6,motif_4,motif_4,motif_5,motif_5,motif_5,motif_10,motif_10,motif_10,motif_3,motif_3,motif_3,motif_12,motif_12,motif_2
chr11	chr11_nlr84	NBARC-LRR	43299525	43301472	+	motif_1,motif_6,motif_6,motif_4,motif_4,motif_5,motif_5,motif_5,motif_10,motif_10,motif_10,motif_3,motif_3,motif_3,motif_12,motif_12,motif_12,motif_2,motif_2,motif_2,motif_8,motif_8,motif_7,motif_11,motif_11,motif_11
chr11	chr11_nlr85	NBARC-LRR	43327327	43329277	+	motif_1,motif_6,motif_6,motif_4,motif_4,motif_5,motif_5,motif_5,motif_10,motif_10,motif_10,motif_3,motif_3,motif_3,motif_12,motif_12,motif_12,motif_2,motif_2,motif_2,motif_8,motif_8,motif_7,motif_11,motif_11,motif_11
chr11	chr11_nlr86	CC-NBARC-LRR	44265626	44267840	+	motif_16,motif_1,motif_6,motif_10,motif_3,motif_3,motif_12,motif_12,motif_12,motif_2,motif_2,motif_2,motif_8,motif_8,motif_7,motif_11
chr11	chr11_nlr87	CC-NBARC-LRR	44291618	44293844	+	motif_16,motif_1,motif_6,motif_6,motif_4,motif_4,motif_5,motif_5,motif_5,motif_10,motif_10,motif_10,motif_3,motif_3,motif_3,motif_12,motif_12,motif_12,motif_2,motif_2,motif_2,motif_8,motif_8,motif_7,motif_11,motif_11
chr11	chr11_nlr88	CC-NBARC-LRR	44298130	44303089	+	motif_16,motif_1,motif_6,motif_5,motif_10,motif_10,motif_3,motif_3,motif_3,motif_12,motif_12,motif_12,motif_2,motif_2,motif_2,motif_8,motif_8,motif_7,motif_11,motif_11
chr11	chr11_nlr89	CC-NBARC	44354990	44356250	+	motif_16,motif_1,motif_6,motif_6,motif_4,motif_4,motif_5,motif_5,motif_5,motif_10,motif_10,motif_3,motif_2,motif_8,motif_7
chr11	chr11_nlr90	CC-NBARC-LRR	44404070	44406305	+	motif_16,motif_1,motif_6,motif_6,motif_4,motif_4,motif_5,motif_5,motif_5,motif_10,motif_10,motif_10,motif_3,motif_3,motif_3,motif_12,motif_12,motif_12,motif_2,motif_2,motif_2,motif_8,motif_8,motif_7,motif_11,motif_11
chr11	chr11_nlr91	CC-NBARC	44411960	44413220	+	motif_16,motif_1,motif_6,motif_6,motif_4,motif_4,motif_5,motif_5,motif_5,motif_10,motif_10,motif_10,motif_3,motif_3,motif_3,motif_12,motif_12,motif_12,motif_2,motif_2,motif_2,motif_8,motif_8,motif_7
chr11	chr11_nlr92	CC-NBARC-LRR	44436158	44438396	+	motif_16,motif_1,motif_6,motif_6,motif_4,motif_4,motif_5,motif_5,motif_5,motif_10,motif_10,motif_10,motif_3,motif_3,motif_3,motif_12,motif_12,motif_12,motif_2,motif_2,motif_2,motif_8,motif_8,motif_7,motif_11
chr11	chr11_nlr93	CC-NBARC-LRR	44452277	44454503	+	motif_16,motif_1,motif_6,motif_6,motif_4,motif_4,motif_5,motif_5,motif_5,motif_10,motif_10,motif_10,motif_3,motif_3,motif_3,motif_12,motif_12,motif_12,motif_2,motif_2,motif_2,motif_8,motif_8,motif_7,motif_11,motif_11
chr11	chr11_nlr94	NBARC	44459123	44460062	+	motif_1,motif_6,motif_6,motif_4,motif_4,motif_5,motif_5,motif_5,motif_10,motif_10,motif_10,motif_3,motif_3,motif_3,motif_12,motif_12,motif_12,motif_2,motif_2,motif_2,motif_8,motif_8,motif_7
chr11	chr11_nlr95	NBARC	44519765	44520704	+	motif_1,motif_6,motif_6,motif_4,motif_4,motif_5,motif_5,motif_5,motif_10,motif_10,motif_10,motif_3,motif_3,motif_3,motif_12,motif_12,motif_12,motif_2,motif_2,motif_2,motif_8,motif_8,motif_7
chr11	chr11_nlr96	CC-NBARC	44546814	44548074	+	motif_16,motif_1,motif_6,motif_6,motif_4,motif_4,motif_5,motif_5,motif_5,motif_10,motif_10,motif_3,motif_2,motif_8,motif_7
chr11	chr11_nlr97	CC-NBARC-LRR	44584197	44586419	+	motif_16,motif_1,motif_6,motif_6,motif_4,motif_4,motif_5,motif_5,motif_5,motif_10,motif_10,motif_10,motif_3,motif_3,motif_3,motif_12,motif_12,motif_12,motif_2,motif_2,motif_2,motif_8,motif_8,motif_7,motif_11
chr11	chr11_nlr98	CC-NBARC-LRR	44605304	44607509	+	motif_16,motif_1,motif_6,motif_6,motif_4,motif_4,motif_5,motif_5,motif_5,motif_10,motif_10,motif_10,motif_3,motif_3,motif_3,motif_12,motif_12,motif_12,motif_2,motif_2,motif_2,motif_8,motif_8,motif_7,motif_11,motif_11,motif_11
chr11	chr11_nlr99	CC-NBARC-LRR	44643483	44645682	+	motif_16,motif_1,motif_6,motif_6,motif_4,motif_4,motif_5,motif_5,motif_5,motif_10,motif_10,motif_10,motif_3,motif_3,motif_3,motif_12,motif_12,motif_12,motif_2,motif_2,motif_2,motif_8,motif_8,motif_7,motif_11,motif_11,motif_11
chr11	chr11_nlr100	NBARC-LRR	44649122	44650511	+	motif_3,motif_12,motif_12,motif_2,motif_2,motif_2,motif_8,motif_8,motif_7,motif_11,motif_11
chr11	chr11_nlr101	NBARC-LRR	44669425	44671321	+	motif_1,motif_6,motif_6,motif_4,motif_4,motif_5,motif_5,motif_5,motif_10,motif_10,motif_10,motif_3,motif_3,motif_3,motif_12,motif_12,motif_12,motif_2,motif_2,motif_2,motif_8,motif_8,motif_7,motif_11,motif_11
chr11	chr11_nlr102	CC-NBARC	44675292	44676366	+	motif_16,motif_1,motif_6,motif_6,motif_4,motif_4,motif_5,motif_5,motif_5,motif_10,motif_10,motif_10,motif_3,motif_3,motif_3,motif_12,motif_12,motif_2
chr11	chr11_nlr103	CC-NBARC	44694234	44695104	+	motif_16,motif_1,motif_6,motif_6,motif_4,motif_4,motif_5,motif_5,motif_5,motif_10,motif_10,motif_3
chr11	chr11_nlr104	CC-NBARC-LRR	44719330	44721538	+	motif_16,motif_1,motif_6,motif_6,motif_4,motif_4,motif_5,motif_5,motif_5,motif_10,motif_10,motif_10,motif_3,motif_3,motif_3,motif_12,motif_12,motif_12,motif_2,motif_2,motif_2,motif_8,motif_8,motif_7,motif_11,motif_11,motif_11
chr11	chr11_nlr105	CC-NBARC-LRR	44735872	44738092	+	motif_16,motif_1,motif_6,motif_6,motif_4,motif_4,motif_5,motif_5,motif_5,motif_10,motif_10,motif_10,motif_3,motif_3,motif_3,motif_12,motif_12,motif_12,motif_2,motif_2,motif_2,motif_8,motif_8,motif_7,motif_11,motif_11
chr11	chr11_nlr106	CC-NBARC-LRR	44764639	44766862	+	motif_16,motif_1,motif_6,motif_6,motif_4,motif_4,motif_5,motif_5,motif_5,motif_10,motif_10,motif_10,motif_3,motif_3,motif_3,motif_12,motif_12,motif_12,motif_2,motif_2,motif_2,motif_8,motif_8,motif_7,motif_11,motif_11
chr11	chr11_nlr107	CC-NBARC-LRR	44773029	44775234	+	motif_16,motif_1,motif_6,motif_6,motif_4,motif_4,motif_5,motif_5,motif_5,motif_10,motif_10,motif_10,motif_3,motif_3,motif_3,motif_12,motif_12,motif_12,motif_2,motif_2,motif_2,motif_8,motif_8,motif_7,motif_11
chr11	chr11_nlr108	CC-NBARC-LRR	44780908	44783137	+	motif_16,motif_1,motif_6,motif_6,motif_4,motif_4,motif_5,motif_5,motif_5,motif_10,motif_10,motif_10,motif_3,motif_3,motif_3,motif_12,motif_12,motif_12,motif_2,motif_2,motif_2,motif_8,motif_8,motif_7,motif_11,motif_11
chr11	chr11_nlr109	TIR-NBARC	46361981	46363501	+	motif_18,motif_15,motif_13,motif_1,motif_4,motif_4,motif_5,motif_5,motif_5,motif_10,motif_10,motif_10,motif_3,motif_3,motif_12
chr11	chr11_nlr110	TIR	46392647	46393006	+	motif_18,motif_15,motif_13
chr11	chr11_nlr111	TIR-NBARC	46396016	46397593	+	motif_18,motif_15,motif_13,motif_1,motif_4,motif_4,motif_5,motif_5,motif_5,motif_10,motif_10,motif_10,motif_3,motif_3,motif_12
chr11	chr11_nlr112	TIR	46433483	46433846	+	motif_18,motif_15,motif_13
chr11	chr11_nlr113	TIR-NBARC	46436496	46438073	+	motif_18,motif_15,motif_13,motif_1,motif_4,motif_4,motif_5,motif_5,motif_5,motif_10,motif_10,motif_10,motif_3,motif_3,motif_12
chr11	chr11_nlr114	TIR	46473972	46474335	+	motif_18,motif_15,motif_13
chr11	chr11_nlr115	TIR-NBARC	46476984	46478561	+	motif_18,motif_15,motif_13,motif_1,motif_4,motif_4,motif_5,motif_5,motif_5,motif_10,motif_10,motif_10,motif_3,motif_3,motif_12
chr11	chr11_nlr116	TIR	46510037	46510400	+	motif_18,motif_15,motif_13
chr11	chr11_nlr117	TIR-NBARC	46513051	46514628	+	motif_18,motif_15,motif_13,motif_1,motif_4,motif_4,motif_5,motif_5,motif_5,motif_10,motif_10,motif_10,motif_3,motif_3,motif_12
chr11	chr11_nlr118	TIR	46523152	46523497	+	motif_18,motif_15,motif_13
chr11	chr11_nlr119	TIR-NBARC	46545462	46547045	+	motif_15,motif_13,motif_1,motif_4,motif_4,motif_5,motif_5,motif_5,motif_10,motif_10,motif_10,motif_3,motif_3,motif_12,motif_7
chr11	chr11_nlr120	NBARC-LRR	46804162	46806596	+	motif_1,motif_6,motif_6,motif_4,motif_4,motif_5,motif_5,motif_5,motif_10,motif_10,motif_10,motif_3,motif_3,motif_3,motif_12,motif_12,motif_2,motif_7,motif_11,motif_9,motif_11,motif_9,motif_11,motif_11,motif_11,motif_11
chr11	chr11_nlr121	CC-NBARC-LRR	48902722	48905275	+	motif_17,motif_16,motif_1,motif_6,motif_6,motif_4,motif_4,motif_5,motif_5,motif_5,motif_10,motif_10,motif_3,motif_2,motif_8,motif_7,motif_9,motif_9,motif_9,motif_11
chr11	chr11_nlr122	NBARC-LRR	52158900	52160853	-	motif_1,motif_6,motif_6,motif_4,motif_4,motif_5,motif_5,motif_5,motif_10,motif_10,motif_3,motif_2,motif_8,motif_9,motif_9,motif_11,motif_11
chr11	chr11_nlr123	TIR-NBARC-LRR	52020591	52024738	-	motif_15,motif_1,motif_4,motif_4,motif_5,motif_5,motif_5,motif_10,motif_10,motif_10,motif_3,motif_3,motif_12,motif_11,motif_11,motif_11,motif_9,motif_9,motif_9
chr11	chr11_nlr124	TIR-NBARC-LRR	52000115	52003477	-	motif_18,motif_15,motif_13,motif_1,motif_4,motif_4,motif_5,motif_5,motif_5,motif_10,motif_10,motif_10,motif_3,motif_3,motif_12,motif_7,motif_11,motif_11,motif_11,motif_11,motif_11,motif_9,motif_9,motif_11
chr11	chr11_nlr125	TIR-NBARC-LRR	51940974	51944818	-	motif_18,motif_15,motif_13,motif_1,motif_4,motif_4,motif_5,motif_5,motif_5,motif_10,motif_10,motif_10,motif_3,motif_3,motif_12,motif_7,motif_11,motif_11,motif_11,motif_11,motif_11,motif_11,motif_9,motif_9,motif_11
chr11	chr11_nlr126	TIR-NBARC	51923639	51925272	-	motif_18,motif_15,motif_13,motif_1,motif_4,motif_4,motif_5,motif_5,motif_5,motif_10,motif_10,motif_10,motif_3,motif_3,motif_12,motif_8,motif_7
chr11	chr11_nlr127	TIR-NBARC-LRR	51797697	51801603	-	motif_18,motif_15,motif_13,motif_1,motif_4,motif_4,motif_5,motif_5,motif_5,motif_10,motif_10,motif_10,motif_3,motif_3,motif_12,motif_7,motif_11,motif_11,motif_11,motif_11,motif_11,motif_9,motif_9,motif_11
chr11	chr11_nlr128	TIR-NBARC-LRR	51784862	51789130	-	motif_18,motif_15,motif_13,motif_1,motif_4,motif_4,motif_5,motif_5,motif_5,motif_10,motif_10,motif_10,motif_3,motif_3,motif_12,motif_7,motif_11,motif_11,motif_11,motif_11,motif_9,motif_11
chr11	chr11_nlr129	TIR-NBARC-LRR	51773073	51778260	-	motif_18,motif_15,motif_13,motif_1,motif_4,motif_4,motif_5,motif_5,motif_10,motif_11,motif_11
chr11	chr11_nlr130	TIR-NBARC	51761936	51763564	-	motif_18,motif_15,motif_13,motif_1,motif_4,motif_4,motif_5,motif_5,motif_5,motif_10,motif_10,motif_10,motif_3,motif_3,motif_12,motif_7
chr11	chr11_nlr131	TIR-NBARC-LRR	51678131	51681451	-	motif_18,motif_15,motif_13,motif_1,motif_4,motif_4,motif_5,motif_5,motif_5,motif_10,motif_10,motif_10,motif_3,motif_3,motif_12,motif_7,motif_19
chr11	chr11_nlr132	TIR-NBARC	51650380	51652165	-	motif_18,motif_15,motif_13,motif_1,motif_4,motif_4,motif_5,motif_5,motif_5,motif_10,motif_10,motif_10,motif_3,motif_3,motif_12,motif_7
chr11	chr11_nlr133	TIR-NBARC	51623608	51628082	-	motif_18,motif_15,motif_13,motif_4,motif_5,motif_5,motif_10,motif_10,motif_10,motif_3,motif_3,motif_12,motif_7
chr11	chr11_nlr134	NBARC-LRR	51618831	51620336	-	motif_1,motif_4,motif_4,motif_5,motif_5,motif_5,motif_10,motif_10,motif_3,motif_7,motif_11,motif_11
chr11	chr11_nlr135	TIR-NBARC	51609090	51614881	-	motif_18,motif_15,motif_13,motif_4,motif_5,motif_5,motif_10,motif_10,motif_3
chr11	chr11_nlr136	TIR-NBARC	51592434	51594101	-	motif_18,motif_15,motif_13,motif_1,motif_4,motif_4,motif_5,motif_5,motif_5,motif_10,motif_10,motif_10,motif_3,motif_3,motif_12,motif_8,motif_7
chr11	chr11_nlr137	TIR-NBARC-LRR	51563791	51567985	-	motif_18,motif_15,motif_13,motif_1,motif_4,motif_4,motif_5,motif_5,motif_5,motif_10,motif_10,motif_10,motif_3,motif_3,motif_12,motif_7,motif_9,motif_11,motif_11,motif_11,motif_11,motif_9,motif_11,motif_9,motif_11,motif_9,motif_11,motif_9,motif_11,motif_9,motif_11,motif_9,motif_11
chr11	chr11_nlr138	TIR-NBARC	51559229	51560870	-	motif_18,motif_15,motif_13,motif_1,motif_4,motif_4,motif_5,motif_5,motif_5,motif_10,motif_10,motif_10,motif_3,motif_3,motif_12,motif_7
chr11	chr11_nlr139	TIR-NBARC-LRR	51538057	51541588	-	motif_18,motif_15,motif_13,motif_1,motif_4,motif_4,motif_5,motif_5,motif_5,motif_10,motif_10,motif_10,motif_3,motif_3,motif_12,motif_7,motif_11,motif_11,motif_11,motif_11,motif_11,motif_9,motif_11
chr11	chr11_nlr140	TIR-NBARC	51485873	51487655	-	motif_18,motif_15,motif_13,motif_1,motif_4,motif_4,motif_5,motif_5,motif_5,motif_10,motif_10,motif_10,motif_3,motif_3,motif_12,motif_7
chr11	chr11_nlr141	TIR-NBARC-LRR	51383187	51387116	-	motif_18,motif_15,motif_13,motif_1,motif_4,motif_4,motif_5,motif_5,motif_5,motif_10,motif_10,motif_10,motif_3,motif_3,motif_12,motif_7,motif_11,motif_11,motif_11,motif_11,motif_9,motif_11,motif_11,motif_9,motif_11
chr11	chr11_nlr142	TIR-NBARC-LRR	51367699	51371796	-	motif_18,motif_15,motif_13,motif_1,motif_4,motif_4,motif_5,motif_5,motif_5,motif_10,motif_10,motif_10,motif_3,motif_3,motif_12,motif_7,motif_11,motif_11,motif_11,motif_9,motif_11,motif_9,motif_11
chr11	chr11_nlr143	TIR-NBARC-LRR	51287657	51291554	-	motif_18,motif_15,motif_13,motif_1,motif_4,motif_4,motif_5,motif_5,motif_5,motif_10,motif_10,motif_10,motif_3,motif_3,motif_12,motif_7,motif_11,motif_11,motif_11,motif_11,motif_11,motif_9,motif_9,motif_11
chr11	chr11_nlr144	TIR-NBARC	51275997	51277778	-	motif_18,motif_15,motif_13,motif_1,motif_4,motif_4,motif_5,motif_5,motif_5,motif_10,motif_10,motif_10,motif_3,motif_3,motif_12,motif_7
chr11	chr11_nlr145	TIR-NBARC-LRR	51185096	51188993	-	motif_18,motif_15,motif_13,motif_1,motif_4,motif_4,motif_5,motif_5,motif_5,motif_10,motif_10,motif_10,motif_3,motif_3,motif_12,motif_7,motif_11,motif_11,motif_11,motif_11,motif_11,motif_9,motif_9,motif_11
chr11	chr11_nlr146	TIR-NBARC	51173436	51175217	-	motif_18,motif_15,motif_13,motif_1,motif_4,motif_4,motif_5,motif_5,motif_5,motif_10,motif_10,motif_10,motif_3,motif_3,motif_12,motif_7
chr11	chr11_nlr147	TIR-NBARC-LRR	51082493	51086390	-	motif_18,motif_15,motif_13,motif_1,motif_4,motif_4,motif_5,motif_5,motif_5,motif_10,motif_10,motif_10,motif_3,motif_3,motif_12,motif_7,motif_11,motif_11,motif_11,motif_11,motif_11,motif_9,motif_9,motif_11
chr11	chr11_nlr148	TIR-NBARC	51070834	51072615	-	motif_18,motif_15,motif_13,motif_1,motif_4,motif_4,motif_5,motif_5,motif_5,motif_10,motif_10,motif_10,motif_3,motif_3,motif_12,motif_7
chr11	chr11_nlr149	TIR-NBARC	50988831	50990438	-	motif_18,motif_15,motif_13,motif_1,motif_4,motif_4,motif_5,motif_5,motif_5,motif_10,motif_10,motif_10,motif_3,motif_3,motif_12,motif_7
chr11	chr11_nlr150	TIR-NBARC-LRR	50920788	50925855	-	motif_18,motif_15,motif_13,motif_1,motif_4,motif_4,motif_5,motif_5,motif_5,motif_10,motif_10,motif_10,motif_3,motif_3,motif_12,motif_7,motif_11,motif_11,motif_11,motif_11,motif_11,motif_11,motif_9,motif_9,motif_11,motif_9,motif_11
chr11	chr11_nlr151	TIR-NBARC	50878700	50879578	-	motif_18,motif_15,motif_13,motif_5,motif_10,motif_10,motif_3,motif_3,motif_12,motif_7
chr11	chr11_nlr152	TIR-NBARC-LRR	50870664	50875064	-	motif_18,motif_15,motif_13,motif_1,motif_4,motif_4,motif_5,motif_5,motif_5,motif_10,motif_10,motif_10,motif_3,motif_3,motif_12,motif_7,motif_11,motif_11,motif_11,motif_11,motif_9,motif_9,motif_11
chr11	chr11_nlr153	TIR-NBARC	50863444	50865058	-	motif_18,motif_15,motif_13,motif_1,motif_4,motif_4,motif_5,motif_5,motif_5,motif_10,motif_10,motif_10,motif_3,motif_3,motif_12,motif_7
chr11	chr11_nlr154	NBARC-LRR	50829173	50831530	-	motif_1,motif_4,motif_4,motif_5,motif_5,motif_5,motif_10,motif_10,motif_10,motif_3,motif_3,motif_12,motif_7,motif_11
chr11	chr11_nlr155	TIR-NBARC-LRR	50818994	50825653	-	motif_18,motif_15,motif_13,motif_1,motif_4,motif_4,motif_5,motif_5,motif_5,motif_10,motif_10,motif_10,motif_3,motif_3,motif_12,motif_7,motif_11,motif_11,motif_11,motif_11,motif_11,motif_9,motif_9,motif_11,motif_9,motif_11
chr11	chr11_nlr156	TIR-NBARC	50810469	50812089	-	motif_18,motif_15,motif_13,motif_1,motif_4,motif_4,motif_5,motif_5,motif_5,motif_10,motif_10,motif_10,motif_3,motif_3,motif_12,motif_7
chr11	chr11_nlr157	TIR-NBARC	50764153	50767546	-	motif_18,motif_15,motif_13,motif_4,motif_5,motif_5,motif_10,motif_10,motif_3,motif_12,motif_7
chr11	chr11_nlr158	TIR-NBARC	50704542	50706208	-	motif_18,motif_15,motif_13,motif_1,motif_4,motif_4,motif_5,motif_5,motif_5,motif_10,motif_10,motif_10,motif_3,motif_3,motif_12,motif_7
chr11	chr11_nlr159	TIR-NBARC	50667893	50669510	-	motif_18,motif_15,motif_13,motif_1,motif_4,motif_4,motif_5,motif_5,motif_5,motif_10,motif_10,motif_10,motif_3,motif_3,motif_12,motif_7
chr11	chr11_nlr160	TIR-NBARC-LRR	50575707	50579604	-	motif_18,motif_15,motif_13,motif_1,motif_4,motif_4,motif_5,motif_5,motif_5,motif_10,motif_10,motif_10,motif_3,motif_3,motif_12,motif_7,motif_11,motif_11,motif_11,motif_11,motif_11,motif_9,motif_9,motif_11
chr11	chr11_nlr161	TIR-NBARC	50564043	50565824	-	motif_18,motif_15,motif_13,motif_1,motif_4,motif_4,motif_5,motif_5,motif_5,motif_10,motif_10,motif_10,motif_3,motif_3,motif_12,motif_7
chr11	chr11_nlr162	TIR-NBARC-LRR	50474008	50477444	-	motif_18,motif_15,motif_13,motif_1,motif_4,motif_4,motif_5,motif_5,motif_5,motif_10,motif_10,motif_10,motif_3,motif_3,motif_12,motif_7,motif_11,motif_11,motif_11,motif_11,motif_11,motif_9,motif_9,motif_11
chr11	chr11_nlr163	TIR-NBARC-LRR	50467889	50472019	-	motif_18,motif_15,motif_13,motif_1,motif_4,motif_4,motif_5,motif_5,motif_5,motif_10,motif_10,motif_10,motif_3,motif_3,motif_12,motif_8,motif_7,motif_11,motif_11,motif_11,motif_11,motif_11,motif_9,motif_9,motif_11,motif_9,motif_11,motif_11
chr11	chr11_nlr164	TIR-NBARC	50461843	50463837	-	motif_18,motif_15,motif_13,motif_10
chr11	chr11_nlr165	TIR	50443095	50443458	-	motif_18,motif_15,motif_13
chr11	chr11_nlr166	NBARC	50431680	50431935	-	motif_10,motif_3,motif_12
chr11	chr11_nlr167	TIR-NBARC	50412771	50414429	-	motif_18,motif_15,motif_13,motif_1,motif_4,motif_4,motif_5,motif_5,motif_5,motif_10,motif_10,motif_10,motif_3,motif_3,motif_12,motif_7
chr11	chr11_nlr168	TIR-NBARC	50404398	50405215	-	motif_18,motif_15,motif_13,motif_1
chr11	chr11_nlr169	TIR-NBARC-LRR	50386238	50390408	-	motif_18,motif_15,motif_13,motif_1,motif_4,motif_4,motif_5,motif_5,motif_5,motif_10,motif_10,motif_10,motif_3,motif_3,motif_12,motif_7,motif_11,motif_11,motif_11,motif_11,motif_9,motif_9,motif_11
chr11	chr11_nlr170	TIR-NBARC-LRR	50366854	50371171	-	motif_18,motif_15,motif_13,motif_1,motif_4,motif_4,motif_5,motif_5,motif_5,motif_10,motif_10,motif_10,motif_3,motif_3,motif_12,motif_11,motif_11,motif_11,motif_11,motif_11
chr11	chr11_nlr171	TIR-NBARC-LRR	50326942	50329552	-	motif_18,motif_15,motif_13,motif_1,motif_4,motif_4,motif_5,motif_5,motif_5,motif_10,motif_10,motif_10,motif_3,motif_3,motif_12,motif_7,motif_11,motif_11,motif_11,motif_11
chr11	chr11_nlr172	TIR-NBARC-LRR	50309800	50314429	-	motif_18,motif_15,motif_13,motif_1,motif_4,motif_4,motif_5,motif_5,motif_5,motif_10,motif_10,motif_3,motif_7,motif_11,motif_11,motif_11,motif_11,motif_11,motif_9,motif_9,motif_11,motif_9,motif_11,motif_9,motif_11
chr11	chr11_nlr173	TIR-NBARC	50215386	50216991	-	motif_18,motif_15,motif_13,motif_1,motif_4,motif_4,motif_5,motif_5,motif_5,motif_10,motif_10,motif_10,motif_3,motif_3,motif_12,motif_7
chr11	chr11_nlr174	TIR-NBARC	50183826	50187483	-	motif_18,motif_15,motif_13,motif_4,motif_5,motif_10
chr11	chr11_nlr175	TIR-NBARC-LRR	50163471	50171117	-	motif_18,motif_15,motif_13,motif_1,motif_4,motif_4,motif_5,motif_5,motif_5,motif_10,motif_10,motif_10,motif_3,motif_3,motif_12,motif_7,motif_11,motif_11,motif_11,motif_11,motif_9,motif_9,motif_11,motif_9,motif_11,motif_9,motif_11,motif_9,motif_11,motif_9,motif_11,motif_11,motif_9,motif_11,motif_9,motif_11
chr11	chr11_nlr176	TIR-NBARC-LRR	50144556	50150038	-	motif_18,motif_15,motif_13,motif_4,motif_5,motif_5,motif_10,motif_10,motif_10,motif_3,motif_3,motif_12,motif_11
chr11	chr11_nlr177	TIR-NBARC-LRR	50132169	50137020	-	motif_18,motif_15,motif_13,motif_1,motif_4,motif_4,motif_5,motif_5,motif_5,motif_10,motif_10,motif_10,motif_3,motif_3,motif_12,motif_7,motif_11,motif_11,motif_11,motif_11,motif_11,motif_9,motif_9,motif_11,motif_9,motif_11,motif_9,motif_11,motif_9,motif_11
chr11	chr11_nlr178	TIR-NBARC-LRR	49867833	49871626	-	motif_18,motif_15,motif_13,motif_1,motif_4,motif_4,motif_5,motif_5,motif_5,motif_10,motif_10,motif_10,motif_3,motif_3,motif_12,motif_7,motif_9,motif_11,motif_11,motif_11,motif_11,motif_11,motif_9,motif_9,motif_11
chr11	chr11_nlr179	TIR-NBARC	49865230	49867224	-	motif_18,motif_15,motif_13,motif_1,motif_4,motif_4,motif_5,motif_5,motif_5,motif_10,motif_10,motif_10,motif_3,motif_3,motif_12,motif_7
chr11	chr11_nlr180	TIR-NBARC-LRR	49849518	49851762	-	motif_18,motif_15,motif_13,motif_1,motif_4,motif_4,motif_5,motif_5,motif_5,motif_10,motif_10,motif_10,motif_3,motif_3,motif_12,motif_7,motif_9
chr11	chr11_nlr181	TIR-NBARC	49833171	49834725	-	motif_18,motif_15,motif_13,motif_1,motif_4,motif_4,motif_5,motif_5,motif_5,motif_10,motif_10,motif_10,motif_3,motif_3,motif_12,motif_7
chr11	chr11_nlr182	TIR-NBARC	49830696	49831448	-	motif_18,motif_15,motif_13,motif_1
chr11	chr11_nlr183	NBARC	49082443	49082704	-	motif_3,motif_12,motif_2
chr11	chr11_nlr184	CC-NBARC	46160870	46162283	-	motif_17,motif_16,motif_1,motif_6,motif_6,motif_4,motif_4,motif_5,motif_5,motif_5,motif_10,motif_10,motif_10,motif_3,motif_3,motif_3,motif_12,motif_12,motif_12,motif_2,motif_2,motif_2,motif_8,motif_8,motif_7
chr11	chr11_nlr185	CC-NBARC-LRR	44170718	44172959	-	motif_16,motif_1,motif_6,motif_6,motif_4,motif_4,motif_5,motif_5,motif_5,motif_10,motif_10,motif_10,motif_3,motif_3,motif_3,motif_12,motif_12,motif_12,motif_2,motif_2,motif_2,motif_8,motif_8,motif_7,motif_11,motif_11
chr11	chr11_nlr186	NBARC-LRR	44165704	44167526	-	motif_1,motif_6,motif_6,motif_4,motif_4,motif_5,motif_5,motif_5,motif_10,motif_10,motif_10,motif_3,motif_3,motif_3,motif_12,motif_12,motif_12,motif_2,motif_2,motif_2,motif_8,motif_8,motif_7,motif_11,motif_11
chr11	chr11_nlr187	CC-NBARC-LRR	44160509	44162846	-	motif_16,motif_1,motif_6,motif_6,motif_4,motif_4,motif_5,motif_5,motif_5,motif_10,motif_10,motif_10,motif_3,motif_3,motif_3,motif_12,motif_12,motif_12,motif_2,motif_2,motif_2,motif_8,motif_8,motif_7,motif_11,motif_11
chr11	chr11_nlr188	CC-NBARC-LRR	44148062	44152016	-	motif_16,motif_1,motif_6,motif_6,motif_4,motif_4,motif_5,motif_5,motif_5,motif_10,motif_10,motif_10,motif_3,motif_3,motif_3,motif_12,motif_12,motif_12,motif_2,motif_2,motif_2,motif_8,motif_8,motif_7,motif_11,motif_11,motif_11,motif_11
chr11	chr11_nlr189	CC-NBARC-LRR	44136831	44139072	-	motif_16,motif_1,motif_6,motif_6,motif_4,motif_4,motif_5,motif_5,motif_5,motif_10,motif_10,motif_10,motif_3,motif_3,motif_3,motif_12,motif_12,motif_12,motif_2,motif_2,motif_2,motif_8,motif_8,motif_7,motif_11,motif_11
chr11	chr11_nlr190	TIR-NBARC-LRR	40350221	40354758	-	motif_18,motif_15,motif_13,motif_1,motif_4,motif_4,motif_5,motif_5,motif_5,motif_10,motif_10,motif_10,motif_3,motif_3,motif_12,motif_7,motif_9,motif_11,motif_11,motif_11,motif_11,motif_9,motif_9,motif_11,motif_11,motif_11
chr11	chr11_nlr191	TIR-NBARC-LRR	40332889	40337239	-	motif_18,motif_15,motif_13,motif_1,motif_4,motif_4,motif_5,motif_5,motif_5,motif_10,motif_10,motif_10,motif_3,motif_3,motif_12,motif_7,motif_11,motif_11,motif_11,motif_11,motif_9,motif_9,motif_11,motif_11,motif_11
chr11	chr11_nlr192	NBARC	39787655	39787982	-	motif_4,motif_5,motif_5,motif_10,motif_10,motif_3
chr11	chr11_nlr193	TIR-NBARC-LRR	38927828	38929925	-	motif_18,motif_15,motif_13,motif_1,motif_11,motif_11,motif_11,motif_11
chr11	chr11_nlr194	TIR-NBARC-LRR	38918355	38922044	-	motif_18,motif_15,motif_13,motif_1,motif_4,motif_4,motif_5,motif_5,motif_5,motif_10,motif_10,motif_10,motif_3,motif_3,motif_12,motif_7,motif_11,motif_11,motif_11,motif_11,motif_9,motif_11,motif_9,motif_11,motif_11
chr11	chr11_nlr195	CC-NBARC-LRR	37722798	37725288	-	motif_17,motif_16,motif_1,motif_6,motif_6,motif_4,motif_5,motif_3,motif_12,motif_12,motif_2,motif_2,motif_2,motif_8,motif_8,motif_7,motif_9,motif_11
chr11	chr11_nlr196	TIR-NBARC	34061017	34062268	-	motif_15,motif_4,motif_5,motif_10
chr11	chr11_nlr197	CC-NBARC-LRR	17130440	17132843	-	motif_16,motif_1,motif_6,motif_6,motif_4,motif_4,motif_5,motif_5,motif_5,motif_10,motif_10,motif_10,motif_3,motif_3,motif_3,motif_12,motif_12,motif_12,motif_2,motif_2,motif_2,motif_8,motif_8,motif_7,motif_9,motif_9,motif_11,motif_9,motif_19,motif_11,motif_11
chr11	chr11_nlr198	CC-NBARC-LRR	17088662	17091401	-	motif_16,motif_1,motif_6,motif_6,motif_4,motif_4,motif_5,motif_5,motif_5,motif_10,motif_10,motif_10,motif_3,motif_3,motif_3,motif_12,motif_12,motif_12,motif_2,motif_2,motif_2,motif_8,motif_8,motif_7,motif_9,motif_9,motif_11,motif_9,motif_19,motif_11,motif_11,motif_11,motif_19,motif_11,motif_11
chr11	chr11_nlr199	CC-NBARC-LRR	13575480	13578915	-	motif_16,motif_1,motif_6,motif_6,motif_4,motif_4,motif_5,motif_5,motif_5,motif_10,motif_10,motif_10,motif_3,motif_3,motif_3,motif_12,motif_12,motif_12,motif_2,motif_2,motif_2,motif_8,motif_8,motif_7,motif_9,motif_9,motif_11,motif_9,motif_19,motif_11,motif_11,motif_11,motif_11,motif_11,motif_11,motif_11,motif_11,motif_11,motif_11
chr11	chr11_nlr200	CC-NBARC	12663928	12665242	-	motif_16,motif_1,motif_6,motif_6,motif_4,motif_4,motif_5,motif_5,motif_5,motif_10,motif_10,motif_10,motif_3,motif_3,motif_3,motif_12,motif_12,motif_12,motif_2,motif_2,motif_2,motif_8,motif_8,motif_7
chr11	chr11_nlr201	CC-NBARC-LRR	12632803	12635782	-	motif_16,motif_1,motif_6,motif_6,motif_4,motif_4,motif_5,motif_5,motif_5,motif_10,motif_10,motif_10,motif_3,motif_3,motif_3,motif_12,motif_12,motif_12,motif_2,motif_2,motif_2,motif_8,motif_8,motif_7,motif_9,motif_9,motif_11,motif_9,motif_19,motif_11,motif_11,motif_11,motif_11,motif_11
chr11	chr11_nlr202	CC-NBARC-LRR	10777706	10780013	-	motif_16,motif_1,motif_6,motif_6,motif_4,motif_4,motif_5,motif_5,motif_5,motif_10,motif_10,motif_10,motif_3,motif_3,motif_3,motif_12,motif_12,motif_12,motif_2,motif_2,motif_2,motif_8,motif_8,motif_7,motif_11
chr11	chr11_nlr203	CC-NBARC-LRR	9686643	9690261	-	motif_16,motif_1,motif_6,motif_6,motif_4,motif_4,motif_5,motif_5,motif_5,motif_10,motif_10,motif_10,motif_3,motif_3,motif_3,motif_12,motif_12,motif_12,motif_2,motif_2,motif_2,motif_8,motif_8,motif_7,motif_9,motif_9,motif_11,motif_9,motif_19,motif_11,motif_11,motif_11,motif_11,motif_11,motif_11,motif_11,motif_9,motif_11,motif_11,motif_11
chr11	chr11_nlr204	CC-NBARC-LRR	9646041	9649662	-	motif_16,motif_1,motif_6,motif_6,motif_4,motif_4,motif_5,motif_5,motif_5,motif_10,motif_10,motif_10,motif_3,motif_3,motif_3,motif_12,motif_12,motif_12,motif_2,motif_2,motif_2,motif_8,motif_8,motif_7,motif_9,motif_9,motif_11,motif_9,motif_19,motif_11,motif_11,motif_11,motif_11,motif_11,motif_11,motif_11,motif_11,motif_11,motif_11,motif_11,motif_11
chr11	chr11_nlr205	CC-NBARC-LRR	9608692	9612331	-	motif_16,motif_1,motif_6,motif_6,motif_4,motif_4,motif_5,motif_5,motif_5,motif_10,motif_10,motif_10,motif_3,motif_3,motif_3,motif_12,motif_12,motif_12,motif_2,motif_2,motif_2,motif_8,motif_8,motif_7,motif_9,motif_9,motif_11,motif_9,motif_19,motif_11,motif_11,motif_11,motif_11,motif_11,motif_11,motif_11,motif_11,motif_11,motif_11
chr11	chr11_nlr206	CC-NBARC-LRR	9549167	9552686	-	motif_16,motif_1,motif_6,motif_6,motif_4,motif_4,motif_5,motif_5,motif_5,motif_10,motif_10,motif_10,motif_3,motif_3,motif_3,motif_12,motif_12,motif_12,motif_2,motif_2,motif_2,motif_8,motif_8,motif_7,motif_9,motif_9,motif_11,motif_9,motif_19,motif_11,motif_11,motif_11,motif_11,motif_11,motif_11,motif_11,motif_11,motif_11,motif_11
chr11	chr11_nlr207	CC-NBARC-LRR	9525901	9528650	-	motif_16,motif_1,motif_6,motif_6,motif_4,motif_4,motif_5,motif_5,motif_5,motif_10,motif_10,motif_10,motif_3,motif_3,motif_3,motif_12,motif_12,motif_12,motif_2,motif_2,motif_2,motif_8,motif_8,motif_7,motif_9,motif_9,motif_11,motif_19,motif_11,motif_11,motif_11,motif_11
chr11	chr11_nlr208	CC-NBARC-LRR	9452373	9455739	-	motif_16,motif_1,motif_6,motif_6,motif_4,motif_4,motif_5,motif_5,motif_5,motif_10,motif_10,motif_10,motif_3,motif_3,motif_3,motif_12,motif_12,motif_12,motif_2,motif_2,motif_2,motif_8,motif_8,motif_7,motif_9,motif_9,motif_11,motif_9,motif_19,motif_11,motif_11,motif_11,motif_11,motif_11,motif_11,motif_11
chr11	chr11_nlr209	NBARC-LRR	9384358	9387652	-	motif_1,motif_6,motif_6,motif_4,motif_4,motif_5,motif_5,motif_5,motif_10,motif_10,motif_10,motif_3,motif_3,motif_3,motif_12,motif_12,motif_12,motif_2,motif_2,motif_2,motif_8,motif_8,motif_7,motif_9,motif_9,motif_11,motif_11,motif_19,motif_11,motif_11,motif_11,motif_11,motif_11,motif_11,motif_11,motif_11,motif_11,motif_11,motif_11,motif_11,motif_11,motif_11
chr11	chr11_nlr210	CC-NBARC-LRR	9362590	9366247	-	motif_16,motif_1,motif_6,motif_6,motif_4,motif_4,motif_5,motif_5,motif_5,motif_10,motif_10,motif_10,motif_3,motif_3,motif_3,motif_12,motif_12,motif_12,motif_2,motif_2,motif_2,motif_8,motif_8,motif_7,motif_9,motif_9,motif_11,motif_9,motif_19,motif_11,motif_11,motif_11,motif_11,motif_11,motif_11,motif_11,motif_11,motif_11,motif_11
chr11	chr11_nlr211	CC-NBARC-LRR	9341164	9344872	-	motif_16,motif_1,motif_6,motif_6,motif_4,motif_4,motif_5,motif_5,motif_5,motif_10,motif_10,motif_10,motif_3,motif_3,motif_3,motif_12,motif_12,motif_12,motif_2,motif_2,motif_2,motif_8,motif_8,motif_7,motif_9,motif_9,motif_11,motif_9,motif_19,motif_11,motif_11,motif_11,motif_11,motif_11,motif_11,motif_11,motif_11,motif_11,motif_11
chr11	chr11_nlr212	CC-NBARC-LRR	8880949	8884330	-	motif_16,motif_1,motif_6,motif_6,motif_4,motif_4,motif_5,motif_5,motif_5,motif_10,motif_10,motif_10,motif_3,motif_3,motif_3,motif_12,motif_12,motif_12,motif_2,motif_2,motif_2,motif_8,motif_8,motif_7,motif_9,motif_9,motif_11,motif_9,motif_19,motif_11,motif_11,motif_11,motif_11,motif_11,motif_11,motif_11,motif_11,motif_11,motif_11,motif_11
chr11	chr11_nlr213	CC-NBARC-LRR	8873643	8877072	-	motif_16,motif_1,motif_6,motif_6,motif_4,motif_4,motif_5,motif_5,motif_5,motif_10,motif_10,motif_10,motif_3,motif_3,motif_3,motif_12,motif_12,motif_12,motif_2,motif_2,motif_2,motif_8,motif_8,motif_7,motif_9,motif_9,motif_11,motif_9,motif_19,motif_11,motif_11,motif_11,motif_11,motif_11,motif_11,motif_11,motif_11,motif_11
chr11	chr11_nlr214	NBARC-LRR	8860716	8863665	-	motif_6,motif_4,motif_4,motif_5,motif_5,motif_5,motif_10,motif_10,motif_10,motif_3,motif_3,motif_3,motif_12,motif_12,motif_12,motif_2,motif_2,motif_2,motif_8,motif_8,motif_7,motif_9,motif_9,motif_11,motif_9,motif_19,motif_11,motif_11,motif_11,motif_11,motif_11,motif_11,motif_11,motif_11,motif_11
chr11	chr11_nlr215	CC-NBARC-LRR	8809787	8813182	-	motif_16,motif_1,motif_6,motif_6,motif_4,motif_4,motif_5,motif_5,motif_5,motif_10,motif_10,motif_10,motif_3,motif_3,motif_3,motif_12,motif_12,motif_12,motif_2,motif_2,motif_8,motif_9,motif_9,motif_11,motif_9,motif_19,motif_11,motif_11,motif_11,motif_11,motif_11,motif_11,motif_11,motif_11
chr11	chr11_nlr216	CC-NBARC-LRR	8799219	8802423	-	motif_16,motif_1,motif_6,motif_3,motif_12,motif_12,motif_2,motif_2,motif_2,motif_8,motif_8,motif_7,motif_9,motif_9,motif_11,motif_9,motif_19,motif_11,motif_11,motif_11,motif_11,motif_11,motif_11,motif_11,motif_11
chr11	chr11_nlr217	CC-NBARC	8786437	8787754	-	motif_16,motif_1,motif_6,motif_6,motif_4,motif_4,motif_5,motif_5,motif_5,motif_10,motif_10,motif_10,motif_3,motif_3,motif_3,motif_12,motif_12,motif_12,motif_2,motif_2,motif_2,motif_8,motif_8,motif_7
chr11	chr11_nlr218	CC-NBARC-LRR	8775216	8778535	-	motif_16,motif_1,motif_6,motif_6,motif_4,motif_4,motif_5,motif_5,motif_5,motif_10,motif_10,motif_10,motif_3,motif_3,motif_3,motif_12,motif_12,motif_12,motif_2,motif_2,motif_2,motif_8,motif_8,motif_7,motif_9,motif_9,motif_11,motif_9,motif_19,motif_11,motif_11,motif_11
chr11	chr11_nlr219	CC-NBARC-LRR	8745092	8748509	-	motif_16,motif_1,motif_6,motif_6,motif_4,motif_4,motif_5,motif_5,motif_5,motif_10,motif_10,motif_10,motif_3,motif_3,motif_3,motif_12,motif_12,motif_12,motif_2,motif_2,motif_2,motif_8,motif_8,motif_7,motif_9,motif_9,motif_11,motif_9,motif_19,motif_11,motif_11,motif_11,motif_11,motif_11,motif_11,motif_11,motif_11
chr11	chr11_nlr220	CC-NBARC-LRR	8699188	8702632	-	motif_16,motif_1,motif_6,motif_6,motif_4,motif_4,motif_5,motif_5,motif_5,motif_10,motif_10,motif_10,motif_3,motif_3,motif_3,motif_12,motif_12,motif_12,motif_2,motif_2,motif_2,motif_8,motif_8,motif_7,motif_9,motif_9,motif_11,motif_9,motif_19,motif_11,motif_11,motif_11,motif_11,motif_11,motif_11,motif_11,motif_11,motif_11,motif_11
chr11	chr11_nlr221	CC-NBARC-LRR	8679423	8682852	-	motif_16,motif_1,motif_6,motif_6,motif_4,motif_4,motif_5,motif_5,motif_5,motif_10,motif_10,motif_10,motif_3,motif_3,motif_3,motif_12,motif_12,motif_12,motif_2,motif_2,motif_2,motif_8,motif_8,motif_7,motif_9,motif_9,motif_11,motif_9,motif_19,motif_11,motif_11,motif_11,motif_11,motif_11,motif_11,motif_11,motif_11,motif_11
chr11	chr11_nlr222	CC-NBARC-LRR	8666991	8670030	-	motif_16,motif_1,motif_6,motif_6,motif_4,motif_4,motif_5,motif_5,motif_5,motif_10,motif_10,motif_10,motif_3,motif_3,motif_3,motif_12,motif_12,motif_12,motif_2,motif_2,motif_2,motif_8,motif_8,motif_7,motif_9,motif_9,motif_11,motif_9,motif_19,motif_11,motif_11,motif_11,motif_11,motif_11,motif_11,motif_11
chr11	chr11_nlr223	CC-NBARC-LRR	8645565	8648976	-	motif_16,motif_1,motif_6,motif_6,motif_4,motif_4,motif_5,motif_5,motif_5,motif_10,motif_10,motif_10,motif_3,motif_3,motif_3,motif_12,motif_12,motif_12,motif_2,motif_2,motif_2,motif_8,motif_8,motif_7,motif_9,motif_9,motif_11,motif_9,motif_19,motif_11,motif_11,motif_11,motif_11,motif_11,motif_11,motif_11,motif_11,motif_11,motif_11
chr11	chr11_nlr224	NBARC-LRR	8637933	8640291	-	motif_1,motif_6,motif_6,motif_4,motif_4,motif_5,motif_5,motif_5,motif_10,motif_10,motif_10,motif_3,motif_3,motif_3,motif_12,motif_12,motif_12,motif_2,motif_2,motif_2,motif_8,motif_8,motif_7,motif_9,motif_9,motif_11,motif_9,motif_19,motif_11,motif_11,motif_11
chr11	chr11_nlr225	CC-NBARC-LRR	8626660	8630083	-	motif_16,motif_1,motif_6,motif_6,motif_4,motif_4,motif_5,motif_5,motif_5,motif_10,motif_10,motif_10,motif_3,motif_3,motif_3,motif_12,motif_12,motif_12,motif_2,motif_2,motif_2,motif_8,motif_8,motif_7,motif_9,motif_9,motif_11,motif_9,motif_19,motif_11,motif_11,motif_11,motif_11,motif_11,motif_11,motif_11,motif_11,motif_11,motif_11
chr11	chr11_nlr226	CC-NBARC-LRR	8586503	8590109	-	motif_16,motif_1,motif_6,motif_6,motif_4,motif_4,motif_5,motif_5,motif_5,motif_10,motif_10,motif_10,motif_3,motif_3,motif_3,motif_12,motif_12,motif_12,motif_2,motif_2,motif_2,motif_8,motif_8,motif_7,motif_9,motif_9,motif_11,motif_9,motif_19,motif_11,motif_11,motif_11,motif_11,motif_11,motif_11,motif_11,motif_11,motif_11,motif_11,motif_11,motif_11,motif_11,motif_11
chr11	chr11_nlr227	CC-NBARC-LRR	8576022	8578767	-	motif_16,motif_1,motif_6,motif_6,motif_4,motif_4,motif_5,motif_5,motif_5,motif_10,motif_10,motif_10,motif_3,motif_3,motif_3,motif_12,motif_12,motif_12,motif_2,motif_2,motif_2,motif_8,motif_8,motif_7,motif_9,motif_9,motif_11,motif_9,motif_19,motif_11,motif_11,motif_11
chr11	chr11_nlr228	CC-NBARC-LRR	8559558	8562948	-	motif_16,motif_1,motif_6,motif_6,motif_4,motif_4,motif_5,motif_5,motif_5,motif_10,motif_10,motif_10,motif_3,motif_3,motif_3,motif_12,motif_12,motif_12,motif_2,motif_2,motif_2,motif_8,motif_8,motif_7,motif_9,motif_9,motif_11,motif_9,motif_19,motif_11,motif_11,motif_11,motif_11,motif_11,motif_11,motif_11,motif_11,motif_11
chr11	chr11_nlr229	CC-NBARC-LRR	8530616	8534174	-	motif_16,motif_1,motif_6,motif_6,motif_4,motif_4,motif_5,motif_5,motif_5,motif_10,motif_10,motif_10,motif_3,motif_3,motif_3,motif_12,motif_12,motif_12,motif_2,motif_2,motif_2,motif_8,motif_8,motif_7,motif_9,motif_9,motif_11,motif_9,motif_19,motif_11,motif_11,motif_11,motif_11,motif_11,motif_11,motif_11,motif_11,motif_11,motif_11,motif_11
chr11	chr11_nlr230	CC-NBARC-LRR	8521058	8522759	-	motif_16,motif_1,motif_6,motif_6,motif_4,motif_4,motif_5,motif_5,motif_5,motif_10,motif_10,motif_10,motif_3,motif_3,motif_3,motif_12,motif_12,motif_12,motif_2,motif_2,motif_2,motif_8,motif_8,motif_7,motif_9,motif_9,motif_11
chr11	chr11_nlr231	CC-NBARC-LRR	6404849	6408371	-	motif_16,motif_1,motif_6,motif_6,motif_4,motif_4,motif_5,motif_5,motif_5,motif_10,motif_10,motif_10,motif_3,motif_3,motif_3,motif_12,motif_12,motif_12,motif_2,motif_2,motif_2,motif_8,motif_8,motif_7,motif_9,motif_9,motif_11,motif_9,motif_19,motif_11,motif_11,motif_11,motif_11,motif_11,motif_11,motif_11,motif_11,motif_11
chr11	chr11_nlr232	CC-NBARC-LRR	6392291	6395822	-	motif_16,motif_1,motif_6,motif_6,motif_4,motif_4,motif_5,motif_5,motif_5,motif_10,motif_10,motif_10,motif_3,motif_3,motif_3,motif_12,motif_12,motif_12,motif_2,motif_2,motif_2,motif_8,motif_8,motif_7,motif_9,motif_9,motif_11,motif_9,motif_19,motif_11,motif_11,motif_11,motif_11,motif_11,motif_11,motif_11,motif_11,motif_11,motif_11
chr11	chr11_nlr233	CC-NBARC-LRR	3637549	3642979	-	motif_17,motif_16,motif_1,motif_6,motif_6,motif_4,motif_4,motif_5,motif_5,motif_5,motif_10,motif_10,motif_10,motif_3,motif_3,motif_3,motif_12,motif_12,motif_12,motif_2,motif_2,motif_2,motif_8,motif_8,motif_7,motif_9,motif_9,motif_11,motif_19,motif_11,motif_11,motif_11,motif_11,motif_11,motif_11,motif_11,motif_11,motif_11,motif_11,motif_11
chr11	chr11_nlr234	CC-NBARC-LRR	3614252	3616037	-	motif_16,motif_1,motif_6,motif_6,motif_4,motif_4,motif_5,motif_5,motif_10,motif_2,motif_8,motif_7,motif_9,motif_9,motif_11
chr11	chr11_nlr235	CC-NBARC-LRR	3586378	3589951	-	motif_16,motif_1,motif_6,motif_6,motif_4,motif_4,motif_5,motif_5,motif_5,motif_10,motif_10,motif_10,motif_3,motif_3,motif_3,motif_12,motif_12,motif_12,motif_2,motif_2,motif_2,motif_8,motif_8,motif_7,motif_9,motif_9,motif_11,motif_9,motif_19,motif_11,motif_11,motif_11,motif_11,motif_11,motif_11,motif_11,motif_11,motif_11,motif_11,motif_11,motif_11
chr11	chr11_nlr236	CC-NBARC-LRR	3567553	3570481	-	motif_16,motif_1,motif_6,motif_6,motif_4,motif_4,motif_5,motif_5,motif_5,motif_10,motif_10,motif_10,motif_3,motif_3,motif_3,motif_12,motif_12,motif_2,motif_7,motif_9,motif_9,motif_11,motif_19,motif_11,motif_11,motif_11,motif_11,motif_11,motif_11
chr11	chr11_nlr237	CC-NBARC-LRR	3546437	3548117	-	motif_16,motif_1,motif_6,motif_6,motif_4,motif_4,motif_5,motif_5,motif_5,motif_10,motif_10,motif_10,motif_3,motif_3,motif_3,motif_12,motif_12,motif_12,motif_2,motif_2,motif_2,motif_8,motif_8,motif_7,motif_9,motif_9
chr11	chr11_nlr238	CC-NBARC-LRR	3531608	3535112	-	motif_16,motif_1,motif_6,motif_6,motif_4,motif_4,motif_5,motif_5,motif_5,motif_10,motif_10,motif_10,motif_3,motif_3,motif_3,motif_12,motif_12,motif_12,motif_2,motif_2,motif_2,motif_8,motif_8,motif_7,motif_9,motif_9,motif_11,motif_9,motif_19,motif_11,motif_11,motif_11,motif_11,motif_11,motif_11,motif_11,motif_11,motif_11,motif_11,motif_11
chr11	chr11_nlr239	CC-NBARC-LRR	3506027	3508646	-	motif_16,motif_1,motif_6,motif_6,motif_4,motif_4,motif_5,motif_5,motif_5,motif_10,motif_10,motif_10,motif_3,motif_3,motif_3,motif_12,motif_12,motif_12,motif_2,motif_2,motif_2,motif_8,motif_8,motif_7,motif_9,motif_9,motif_11,motif_9,motif_19,motif_11,motif_11,motif_11,motif_11,motif_11
chr11	chr11_nlr240	CC-NBARC-LRR	3482335	3485474	-	motif_16,motif_1,motif_6,motif_6,motif_4,motif_4,motif_5,motif_5,motif_5,motif_10,motif_10,motif_10,motif_3,motif_3,motif_3,motif_12,motif_12,motif_12,motif_2,motif_2,motif_2,motif_8,motif_8,motif_7,motif_9,motif_9,motif_11,motif_9,motif_11,motif_11,motif_11,motif_11,motif_11,motif_11,motif_11,motif_11
chr11	chr11_nlr241	CC-NBARC-LRR	3449236	3452843	-	motif_16,motif_1,motif_6,motif_6,motif_4,motif_4,motif_5,motif_5,motif_5,motif_10,motif_10,motif_10,motif_3,motif_3,motif_3,motif_12,motif_12,motif_12,motif_2,motif_2,motif_2,motif_8,motif_8,motif_7,motif_9,motif_9,motif_11,motif_9,motif_11,motif_11,motif_11,motif_11,motif_11,motif_11,motif_11,motif_11,motif_11
chr11	chr11_nlr242	CC-NBARC-LRR	3425183	3427865	-	motif_16,motif_1,motif_6,motif_6,motif_4,motif_4,motif_5,motif_5,motif_5,motif_10,motif_10,motif_10,motif_3,motif_3,motif_3,motif_12,motif_12,motif_12,motif_2,motif_2,motif_2,motif_8,motif_8,motif_7,motif_9,motif_9,motif_11,motif_9,motif_19,motif_11,motif_11,motif_11,motif_11,motif_11
chr11	chr11_nlr243	CC-NBARC-LRR	3390619	3394195	-	motif_16,motif_1,motif_6,motif_6,motif_4,motif_4,motif_5,motif_5,motif_5,motif_10,motif_10,motif_10,motif_3,motif_3,motif_3,motif_12,motif_12,motif_12,motif_2,motif_2,motif_2,motif_8,motif_8,motif_7,motif_9,motif_9,motif_11,motif_9,motif_19,motif_11,motif_11,motif_11,motif_11,motif_11,motif_11,motif_11,motif_11,motif_11,motif_11,motif_11,motif_11
chr11	chr11_nlr244	CC-NBARC-LRR	3364987	3367750	-	motif_16,motif_1,motif_6,motif_6,motif_4,motif_4,motif_5,motif_5,motif_5,motif_10,motif_10,motif_10,motif_3,motif_3,motif_3,motif_12,motif_12,motif_12,motif_2,motif_2,motif_2,motif_8,motif_8,motif_7,motif_9,motif_11,motif_9,motif_19,motif_11,motif_11,motif_11,motif_11
chr11	chr11_nlr245	CC-NBARC-LRR	3328166	3331796	-	motif_16,motif_1,motif_6,motif_6,motif_4,motif_4,motif_5,motif_5,motif_5,motif_10,motif_10,motif_10,motif_3,motif_3,motif_3,motif_12,motif_12,motif_12,motif_2,motif_2,motif_2,motif_8,motif_8,motif_7,motif_9,motif_9,motif_11,motif_19,motif_11,motif_11,motif_11,motif_11,motif_11,motif_11,motif_11,motif_11,motif_11,motif_11,motif_11,motif_11,motif_11
chr11	chr11_nlr246	CC-NBARC-LRR	3308629	3312226	-	motif_16,motif_1,motif_6,motif_6,motif_4,motif_4,motif_5,motif_5,motif_5,motif_10,motif_10,motif_10,motif_3,motif_3,motif_3,motif_12,motif_12,motif_12,motif_2,motif_2,motif_2,motif_8,motif_8,motif_7,motif_9,motif_9,motif_11,motif_9,motif_11,motif_11,motif_11,motif_11,motif_11,motif_11,motif_11,motif_11,motif_11
chr11	chr11_nlr247	CC-NBARC-LRR	3276071	3279500	-	motif_16,motif_1,motif_6,motif_6,motif_4,motif_4,motif_5,motif_5,motif_5,motif_10,motif_10,motif_10,motif_3,motif_3,motif_3,motif_12,motif_12,motif_12,motif_2,motif_2,motif_2,motif_8,motif_8,motif_7,motif_9,motif_9,motif_11,motif_9,motif_19,motif_11,motif_11,motif_11,motif_11,motif_11
chr11	chr11_nlr248	CC-NBARC-LRR	3253950	3259965	-	motif_17,motif_16,motif_1,motif_6,motif_6,motif_4,motif_4,motif_5,motif_5,motif_5,motif_10,motif_10,motif_10,motif_3,motif_3,motif_3,motif_12,motif_12,motif_12,motif_2,motif_2,motif_2,motif_8,motif_8,motif_7,motif_9,motif_9,motif_11,motif_9,motif_19,motif_11,motif_11,motif_11,motif_11,motif_11,motif_11,motif_11,motif_11,motif_11,motif_11,motif_11
chr11	chr11_nlr249	CC-NBARC-LRR	3238711	3242275	-	motif_16,motif_1,motif_6,motif_6,motif_4,motif_4,motif_5,motif_5,motif_5,motif_10,motif_10,motif_10,motif_3,motif_3,motif_3,motif_12,motif_12,motif_12,motif_2,motif_2,motif_2,motif_8,motif_8,motif_7,motif_9,motif_9,motif_11,motif_19,motif_11,motif_11,motif_11,motif_11,motif_11,motif_11,motif_11,motif_11,motif_11,motif_11,motif_11,motif_11,motif_11,motif_11
chr11	chr11_nlr250	CC-NBARC-LRR	3230088	3233631	-	motif_16,motif_1,motif_6,motif_6,motif_4,motif_4,motif_5,motif_5,motif_5,motif_10,motif_10,motif_10,motif_3,motif_3,motif_3,motif_12,motif_12,motif_12,motif_2,motif_2,motif_2,motif_8,motif_8,motif_7,motif_9,motif_9,motif_11,motif_9,motif_11,motif_11,motif_11,motif_11,motif_11,motif_11,motif_11,motif_11,motif_11
chr11	chr11_nlr251	CC-NBARC-LRR	3220592	3223949	-	motif_16,motif_1,motif_6,motif_6,motif_4,motif_4,motif_5,motif_5,motif_5,motif_10,motif_10,motif_10,motif_3,motif_3,motif_3,motif_12,motif_12,motif_12,motif_2,motif_2,motif_2,motif_8,motif_8,motif_7,motif_9,motif_9,motif_11,motif_9,motif_19,motif_11,motif_11,motif_11,motif_11,motif_11,motif_11,motif_11,motif_11,motif_11
chr11	chr11_nlr252	CC-NBARC-LRR	3092542	3094725	-	motif_16,motif_1,motif_6,motif_6,motif_4,motif_4,motif_5,motif_5,motif_5,motif_10,motif_10,motif_10,motif_3,motif_3,motif_3,motif_12,motif_12,motif_12,motif_2,motif_2,motif_2,motif_8,motif_8,motif_7,motif_9,motif_9,motif_11,motif_9,motif_19
chr11	chr11_nlr253	CC-NBARC-LRR	2714251	2717791	-	motif_16,motif_1,motif_6,motif_6,motif_4,motif_4,motif_5,motif_5,motif_5,motif_10,motif_10,motif_10,motif_3,motif_3,motif_3,motif_12,motif_12,motif_12,motif_2,motif_2,motif_2,motif_8,motif_8,motif_7,motif_9,motif_9,motif_11,motif_9,motif_19,motif_11,motif_11,motif_11,motif_11,motif_11,motif_11,motif_11,motif_11,motif_11,motif_11,motif_11,motif_11,motif_11
chr11	chr11_nlr254	CC-NBARC-LRR	2679624	2683017	-	motif_16,motif_1,motif_6,motif_6,motif_4,motif_4,motif_5,motif_5,motif_5,motif_10,motif_10,motif_10,motif_3,motif_3,motif_3,motif_12,motif_12,motif_12,motif_2,motif_2,motif_2,motif_8,motif_8,motif_7,motif_9,motif_9,motif_11,motif_9,motif_19,motif_11,motif_11,motif_11,motif_11,motif_11,motif_11,motif_11,motif_11,motif_11
chr11	chr11_nlr255	NBARC	2666167	2667034	-	motif_6,motif_4,motif_4,motif_5,motif_5,motif_5,motif_10,motif_10,motif_10,motif_3,motif_3,motif_3,motif_12,motif_12,motif_12,motif_2,motif_2,motif_2,motif_8,motif_8,motif_7
chr11	chr11_nlr256	CC-NBARC-LRR	2579492	2583110	-	motif_16,motif_1,motif_6,motif_6,motif_4,motif_4,motif_5,motif_5,motif_5,motif_10,motif_10,motif_10,motif_3,motif_3,motif_3,motif_12,motif_12,motif_12,motif_2,motif_2,motif_2,motif_8,motif_8,motif_7,motif_9,motif_9,motif_11,motif_9,motif_19,motif_11,motif_11,motif_11,motif_11,motif_11,motif_11,motif_11,motif_11,motif_11,motif_11,motif_11,motif_11
chr11	chr11_nlr257	CC-NBARC-LRR	2547563	2550956	-	motif_16,motif_1,motif_6,motif_6,motif_4,motif_4,motif_5,motif_5,motif_5,motif_10,motif_10,motif_10,motif_3,motif_3,motif_3,motif_12,motif_12,motif_12,motif_2,motif_2,motif_2,motif_8,motif_8,motif_7,motif_9,motif_9,motif_11,motif_9,motif_19,motif_11,motif_11,motif_11,motif_11,motif_11,motif_11,motif_11,motif_11,motif_11,motif_11
chr11	chr11_nlr258	NBARC-LRR	2509720	2512717	-	motif_1,motif_6,motif_6,motif_4,motif_4,motif_5,motif_5,motif_5,motif_10,motif_10,motif_10,motif_3,motif_3,motif_3,motif_12,motif_12,motif_12,motif_2,motif_2,motif_2,motif_8,motif_8,motif_7,motif_9,motif_9,motif_11,motif_9,motif_19,motif_11,motif_11,motif_11,motif_11,motif_11,motif_11,motif_11,motif_11,motif_11,motif_11,motif_11
chr11	chr11_nlr259	CC-NBARC-LRR	2455523	2458916	-	motif_16,motif_1,motif_6,motif_6,motif_4,motif_4,motif_5,motif_5,motif_5,motif_10,motif_10,motif_10,motif_3,motif_3,motif_3,motif_12,motif_12,motif_12,motif_2,motif_2,motif_2,motif_8,motif_8,motif_7,motif_9,motif_9,motif_11,motif_9,motif_19,motif_11,motif_11,motif_11,motif_11,motif_11,motif_11,motif_11,motif_11,motif_11
chr11	chr11_nlr260	CC-NBARC-LRR	2411758	2415058	-	motif_16,motif_1,motif_6,motif_6,motif_4,motif_4,motif_5,motif_5,motif_5,motif_10,motif_10,motif_10,motif_3,motif_3,motif_3,motif_12,motif_12,motif_12,motif_2,motif_2,motif_2,motif_8,motif_8,motif_7,motif_9,motif_9,motif_11,motif_9,motif_19,motif_11,motif_11,motif_11,motif_11,motif_11,motif_11,motif_11,motif_11,motif_11,motif_11,motif_11
chr11	chr11_nlr261	CC-NBARC-LRR	2396181	2399599	-	motif_16,motif_1,motif_6,motif_6,motif_4,motif_4,motif_5,motif_5,motif_5,motif_10,motif_10,motif_10,motif_3,motif_3,motif_3,motif_12,motif_12,motif_12,motif_2,motif_2,motif_2,motif_8,motif_8,motif_7,motif_9,motif_9,motif_11,motif_9,motif_19,motif_11,motif_11,motif_11,motif_11,motif_11,motif_11,motif_11,motif_11,motif_11
chr11	chr11_nlr262	CC-NBARC-LRR	2326413	2329809	-	motif_16,motif_1,motif_6,motif_6,motif_4,motif_4,motif_5,motif_5,motif_5,motif_10,motif_10,motif_10,motif_3,motif_3,motif_3,motif_12,motif_12,motif_12,motif_2,motif_2,motif_2,motif_8,motif_8,motif_7,motif_9,motif_9,motif_11,motif_9,motif_19,motif_11,motif_11,motif_11,motif_11,motif_11,motif_11,motif_11,motif_11,motif_11
chr11	chr11_nlr263	CC-NBARC-LRR	2268686	2272109	-	motif_16,motif_1,motif_6,motif_6,motif_4,motif_4,motif_5,motif_5,motif_5,motif_10,motif_10,motif_10,motif_3,motif_3,motif_3,motif_12,motif_12,motif_12,motif_2,motif_2,motif_2,motif_8,motif_8,motif_7,motif_9,motif_9,motif_11,motif_9,motif_19,motif_11,motif_11,motif_11,motif_11,motif_11,motif_11,motif_11,motif_11,motif_11,motif_11
chr11	chr11_nlr264	CC-NBARC-LRR	2236278	2238705	-	motif_16,motif_1,motif_6,motif_6,motif_4,motif_4,motif_5,motif_5,motif_5,motif_10,motif_10,motif_10,motif_3,motif_3,motif_3,motif_12,motif_12,motif_12,motif_2,motif_2,motif_2,motif_8,motif_8,motif_7,motif_9,motif_9,motif_11,motif_9,motif_19,motif_11,motif_11
chr11	chr11_nlr265	CC-NBARC-LRR	2217620	2225106	-	motif_16,motif_1,motif_6,motif_5,motif_10,motif_10,motif_3,motif_3,motif_3,motif_12,motif_12,motif_12,motif_2,motif_2,motif_2,motif_8,motif_8,motif_7,motif_9,motif_9,motif_11,motif_9,motif_19,motif_11
chr11	chr11_nlr266	CC-NBARC-LRR	2196439	2199979	-	motif_16,motif_1,motif_6,motif_6,motif_4,motif_4,motif_5,motif_5,motif_5,motif_10,motif_10,motif_10,motif_3,motif_3,motif_3,motif_12,motif_12,motif_12,motif_2,motif_2,motif_2,motif_8,motif_8,motif_7,motif_9,motif_9,motif_11,motif_9,motif_19,motif_11,motif_11,motif_11,motif_11,motif_11,motif_11,motif_11,motif_11,motif_11,motif_11,motif_11,motif_11
chr11	chr11_nlr267	CC-NBARC-LRR	2096153	2099547	-	motif_16,motif_1,motif_6,motif_10,motif_3,motif_3,motif_12,motif_12,motif_12,motif_2,motif_2,motif_2,motif_8,motif_8,motif_7,motif_9,motif_9,motif_11,motif_9,motif_19,motif_11,motif_11,motif_11,motif_11,motif_11,motif_11,motif_11,motif_11,motif_11,motif_11,motif_11
chr11	chr11_nlr268	NBARC-LRR	2086661	2088433	-	motif_4,motif_5,motif_5,motif_10,motif_10,motif_3,motif_19,motif_11,motif_11,motif_11,motif_11,motif_11,motif_11,motif_11,motif_11,motif_11
chr11	chr11_nlr269	CC-NBARC-LRR	2048056	2051398	-	motif_16,motif_1,motif_6,motif_6,motif_4,motif_4,motif_5,motif_5,motif_5,motif_10,motif_10,motif_10,motif_3,motif_3,motif_3,motif_12,motif_12,motif_12,motif_2,motif_2,motif_2,motif_8,motif_8,motif_7,motif_9,motif_9,motif_11,motif_9,motif_19,motif_11,motif_11,motif_11,motif_11,motif_11,motif_11,motif_11,motif_11,motif_11,motif_11
chr11	chr11_nlr270	CC-NBARC-LRR	2012168	2016415	-	motif_16,motif_1,motif_6,motif_4,motif_5,motif_10,motif_3,motif_12,motif_2,motif_8,motif_7,motif_9,motif_9,motif_11,motif_9,motif_19,motif_11,motif_11,motif_11,motif_11,motif_11,motif_11,motif_11,motif_11,motif_11
chr11	chr11_nlr271	NBARC	2006012	2006846	-	motif_1,motif_6,motif_6,motif_4,motif_5,motif_3,motif_12,motif_12,motif_2,motif_2,motif_8
chr11	chr11_nlr272	CC-NBARC-LRR	1951955	1955573	-	motif_16,motif_1,motif_6,motif_6,motif_4,motif_4,motif_5,motif_5,motif_5,motif_10,motif_10,motif_10,motif_3,motif_3,motif_3,motif_12,motif_12,motif_12,motif_2,motif_2,motif_2,motif_8,motif_8,motif_7,motif_9,motif_9,motif_11,motif_9,motif_19,motif_11,motif_11,motif_11,motif_11,motif_11,motif_11,motif_11,motif_11,motif_11,motif_11,motif_11
chr11	chr11_nlr273	CC-NBARC-LRR	1908574	1912252	-	motif_16,motif_1,motif_6,motif_6,motif_4,motif_4,motif_5,motif_5,motif_5,motif_10,motif_10,motif_10,motif_3,motif_3,motif_3,motif_12,motif_12,motif_12,motif_2,motif_2,motif_2,motif_8,motif_8,motif_7,motif_9,motif_9,motif_11,motif_9,motif_19,motif_11,motif_11,motif_11,motif_11,motif_11,motif_11,motif_11,motif_11,motif_11,motif_11,motif_11,motif_11
chr11	chr11_nlr274	CC-NBARC-LRR	1870410	1872063	-	motif_16,motif_1,motif_6,motif_6,motif_4,motif_4,motif_5,motif_5,motif_5,motif_10,motif_10,motif_10,motif_3,motif_3,motif_3,motif_12,motif_12,motif_12,motif_2,motif_2,motif_2,motif_8,motif_8,motif_7,motif_9,motif_9
chr11	chr11_nlr275	CC-NBARC-LRR	1838261	1841807	-	motif_16,motif_1,motif_6,motif_6,motif_4,motif_4,motif_5,motif_5,motif_5,motif_10,motif_10,motif_10,motif_3,motif_3,motif_3,motif_12,motif_12,motif_12,motif_2,motif_2,motif_2,motif_8,motif_8,motif_7,motif_9,motif_9,motif_11,motif_9,motif_19,motif_11,motif_11,motif_11,motif_11,motif_11,motif_11,motif_11,motif_11,motif_11,motif_11,motif_11,motif_11
chr11	chr11_nlr276	CC-NBARC-LRR	1803683	1806440	-	motif_16,motif_1,motif_6,motif_6,motif_4,motif_4,motif_5,motif_5,motif_5,motif_10,motif_10,motif_10,motif_3,motif_3,motif_3,motif_12,motif_12,motif_12,motif_2,motif_2,motif_2,motif_8,motif_8,motif_7,motif_9,motif_9,motif_11,motif_9,motif_19,motif_11,motif_11,motif_11,motif_11,motif_11
chr11	chr11_nlr277	CC-NBARC-LRR	1731606	1734846	-	motif_16,motif_1,motif_6,motif_6,motif_4,motif_4,motif_5,motif_5,motif_5,motif_10,motif_10,motif_10,motif_3,motif_3,motif_3,motif_12,motif_12,motif_12,motif_2,motif_2,motif_2,motif_8,motif_8,motif_7,motif_9,motif_9,motif_11,motif_9,motif_19,motif_11,motif_11,motif_11,motif_11,motif_11,motif_11,motif_11,motif_11
chr11	chr11_nlr278	CC-NBARC-LRR	454729	458176	-	motif_16,motif_1,motif_6,motif_6,motif_4,motif_4,motif_5,motif_5,motif_5,motif_10,motif_10,motif_10,motif_3,motif_3,motif_3,motif_12,motif_12,motif_12,motif_2,motif_2,motif_2,motif_8,motif_8,motif_7,motif_9,motif_9,motif_11,motif_9,motif_19,motif_11,motif_11,motif_11,motif_11,motif_11,motif_11,motif_11,motif_11,motif_11
chr11	chr11_nlr279	CC-NBARC-LRR	436867	440326	-	motif_16,motif_1,motif_6,motif_6,motif_4,motif_4,motif_5,motif_5,motif_5,motif_10,motif_10,motif_10,motif_3,motif_3,motif_3,motif_12,motif_12,motif_12,motif_2,motif_2,motif_2,motif_8,motif_8,motif_7,motif_9,motif_9,motif_11,motif_9,motif_19,motif_11,motif_11,motif_11,motif_11,motif_11,motif_11,motif_11,motif_11,motif_11
chr11	chr11_nlr280	NBARC-LRR	428110	429298	-	motif_1,motif_6,motif_6,motif_4,motif_4,motif_5,motif_5,motif_5,motif_10,motif_10,motif_10,motif_3,motif_3,motif_3,motif_12,motif_12,motif_12,motif_2,motif_2,motif_2,motif_8,motif_8,motif_7,motif_9
chr11	chr11_nlr281	CC-NBARC-LRR	356264	359797	-	motif_16,motif_1,motif_6,motif_6,motif_4,motif_4,motif_5,motif_5,motif_5,motif_10,motif_10,motif_10,motif_3,motif_3,motif_3,motif_12,motif_12,motif_12,motif_2,motif_2,motif_2,motif_8,motif_8,motif_7,motif_9,motif_9,motif_11,motif_9,motif_19,motif_11,motif_11,motif_11,motif_11,motif_11,motif_11,motif_11,motif_11,motif_11,motif_11
chr12	chr12_nlr1	CC-NBARC-LRR	3730134	3736565	+	motif_16,motif_1,motif_6,motif_6,motif_4,motif_4,motif_5,motif_5,motif_5,motif_10,motif_10,motif_10,motif_3,motif_3,motif_3,motif_12,motif_12,motif_12,motif_2,motif_2,motif_2,motif_8,motif_8,motif_7,motif_11,motif_9,motif_11,motif_9,motif_11,motif_11,motif_11,motif_11,motif_11,motif_11,motif_11,motif_11
chr12	chr12_nlr2	CC-NBARC-LRR	3738117	3747750	+	motif_16,motif_1,motif_6,motif_6,motif_4,motif_4,motif_5,motif_5,motif_5,motif_10,motif_10,motif_10,motif_3,motif_3,motif_3,motif_12,motif_12,motif_12,motif_2,motif_2,motif_2,motif_8,motif_8,motif_7,motif_11,motif_11,motif_11,motif_11,motif_11,motif_11,motif_9,motif_11,motif_11,motif_11,motif_11,motif_11,motif_11,motif_9,motif_11,motif_11,motif_11,motif_11,motif_11,motif_11
chr12	chr12_nlr3	CC-NBARC	5523957	5524568	+	motif_17,motif_16,motif_1,motif_6
chr12	chr12_nlr4	NBARC-LRR	6449612	6453595	+	motif_1,motif_6,motif_6,motif_4,motif_4,motif_5,motif_5,motif_10,motif_11,motif_19,motif_9,motif_11
chr12	chr12_nlr5	CC-NBARC	6451246	6452524	+	motif_16,motif_1,motif_6,motif_6,motif_4,motif_4,motif_5,motif_5,motif_5,motif_10,motif_10,motif_10,motif_3,motif_3,motif_3,motif_12,motif_12,motif_12,motif_2,motif_2,motif_2,motif_8,motif_8,motif_7
chr12	chr12_nlr6	CC-NBARC-LRR	7087012	7090092	+	motif_16,motif_1,motif_6,motif_6,motif_4,motif_4,motif_5,motif_5,motif_10,motif_3,motif_12,motif_2,motif_8,motif_7,motif_11
chr12	chr12_nlr7	NBARC-LRR	7097284	7099728	+	motif_1,motif_6,motif_6,motif_4,motif_4,motif_5,motif_5,motif_5,motif_10,motif_10,motif_10,motif_3,motif_3,motif_3,motif_12,motif_12,motif_2,motif_9,motif_11
chr12	chr12_nlr8	CC-NBARC-LRR	7140138	7142553	+	motif_16,motif_1,motif_6,motif_6,motif_4,motif_4,motif_5,motif_5,motif_5,motif_10,motif_10,motif_10,motif_3,motif_3,motif_3,motif_12,motif_12,motif_12,motif_2,motif_2,motif_2,motif_8,motif_8,motif_7,motif_11
chr12	chr12_nlr9	CC-NBARC	8604855	8605512	+	motif_16,motif_6,motif_4,motif_5
chr12	chr12_nlr10	NBARC-LRR	45385151	45386981	+	motif_1,motif_6,motif_6,motif_4,motif_4,motif_5,motif_5,motif_5,motif_10,motif_10,motif_10,motif_3,motif_3,motif_3,motif_12,motif_12,motif_2,motif_7,motif_9,motif_11
chr12	chr12_nlr11	TIR-NBARC-LRR	52797653	52800997	+	motif_18,motif_15,motif_13,motif_1,motif_4,motif_4,motif_5,motif_5,motif_5,motif_10,motif_10,motif_3,motif_7,motif_11,motif_11,motif_11,motif_11,motif_11,motif_11,motif_11,motif_11,motif_9,motif_11,motif_11
chr12	chr12_nlr12	NBARC-LRR	53000197	53002180	+	motif_1,motif_6,motif_10,motif_3,motif_3,motif_12,motif_12,motif_12,motif_2,motif_2,motif_8,motif_9,motif_9,motif_9,motif_11
chr12	chr12_nlr13	TIR	54261557	54261917	+	motif_18,motif_15,motif_13
chr12	chr12_nlr14	TIR	54265795	54266155	+	motif_18,motif_15,motif_13
chr12	chr12_nlr15	TIR	54274692	54275052	+	motif_18,motif_15,motif_13
chr12	chr12_nlr16	TIR-NBARC-LRR	54292697	54304220	+	motif_18,motif_15,motif_13,motif_1,motif_6,motif_6,motif_4,motif_4,motif_5,motif_5,motif_10,motif_3,motif_12,motif_12,motif_2,motif_2,motif_2,motif_8,motif_8,motif_7,motif_9,motif_11,motif_11
chr12	chr12_nlr17	CC-NBARC	55070846	55072256	+	motif_17,motif_16,motif_1,motif_6,motif_6,motif_4,motif_4,motif_5,motif_5,motif_5,motif_10,motif_10,motif_3,motif_2,motif_8,motif_7
chr12	chr12_nlr18	CC-NBARC-LRR	55091115	55093571	+	motif_17,motif_16,motif_1,motif_6,motif_6,motif_4,motif_4,motif_5,motif_5,motif_5,motif_10,motif_10,motif_3,motif_2,motif_8,motif_7,motif_9,motif_11,motif_11
chr12	chr12_nlr19	CC-NBARC	55103493	55104903	+	motif_17,motif_16,motif_1,motif_6,motif_6,motif_4,motif_4,motif_5,motif_5,motif_5,motif_10,motif_10,motif_3,motif_2,motif_8,motif_7
chr12	chr12_nlr20	CC-NBARC-LRR	55130098	55132563	+	motif_17,motif_16,motif_1,motif_6,motif_6,motif_4,motif_4,motif_5,motif_5,motif_5,motif_10,motif_10,motif_3,motif_2,motif_8,motif_7,motif_9,motif_11,motif_11
chr12	chr12_nlr21	CC-NBARC-LRR	55136752	55139207	+	motif_17,motif_16,motif_1,motif_6,motif_6,motif_4,motif_4,motif_5,motif_5,motif_5,motif_10,motif_10,motif_3,motif_2,motif_8,motif_7,motif_9,motif_11,motif_11
chr12	chr12_nlr22	TIR-NBARC-LRR	56594419	56598993	+	motif_18,motif_15,motif_13,motif_1,motif_4,motif_4,motif_5,motif_5,motif_5,motif_10,motif_10,motif_10,motif_3,motif_3,motif_12,motif_7,motif_11,motif_11,motif_11,motif_11,motif_9,motif_11,motif_11,motif_11,motif_11,motif_9,motif_11,motif_11,motif_9,motif_11,motif_9,motif_11
chr12	chr12_nlr23	TIR	54502087	54502447	-	motif_18,motif_15,motif_13
chr12	chr12_nlr24	TIR-NBARC-LRR	54487409	54493133	-	motif_18,motif_15,motif_13,motif_1,motif_4,motif_4,motif_5,motif_5,motif_5,motif_10,motif_10,motif_10,motif_3,motif_3,motif_12,motif_7,motif_11,motif_11,motif_11,motif_11,motif_11,motif_11,motif_11,motif_11,motif_11,motif_9,motif_11,motif_11,motif_9,motif_11
chr12	chr12_nlr25	TIR-NBARC-LRR	54476352	54480878	-	motif_18,motif_15,motif_13,motif_1,motif_4,motif_4,motif_5,motif_5,motif_5,motif_10,motif_10,motif_10,motif_3,motif_3,motif_12,motif_7,motif_11,motif_11,motif_11,motif_11,motif_11,motif_11,motif_11,motif_11,motif_9,motif_11,motif_11,motif_9,motif_9,motif_11
chr12	chr12_nlr26	TIR-NBARC	54473080	54474593	-	motif_18,motif_15,motif_13,motif_1,motif_4,motif_4,motif_5,motif_5,motif_5,motif_10,motif_10,motif_10,motif_3,motif_3,motif_12
chr12	chr12_nlr27	TIR-NBARC	54467140	54468577	-	motif_18,motif_15,motif_13,motif_1,motif_4,motif_4,motif_5,motif_5,motif_5,motif_10,motif_10,motif_3
chr12	chr12_nlr28	TIR-NBARC-LRR	54453686	54460703	-	motif_18,motif_15,motif_13,motif_1,motif_4,motif_4,motif_5,motif_5,motif_5,motif_10,motif_10,motif_10,motif_3,motif_3,motif_12,motif_7,motif_9,motif_11,motif_11,motif_11,motif_11,motif_11,motif_11,motif_11,motif_11,motif_11,motif_11,motif_11,motif_9,motif_11,motif_9,motif_11
chr12	chr12_nlr29	TIR-NBARC-LRR	54445439	54450105	-	motif_18,motif_15,motif_13,motif_1,motif_4,motif_4,motif_5,motif_5,motif_5,motif_10,motif_10,motif_10,motif_3,motif_3,motif_12,motif_7,motif_11,motif_11,motif_11,motif_11,motif_9,motif_11
chr12	chr12_nlr30	TIR-NBARC-LRR	54435682	54437817	-	motif_18,motif_15,motif_13,motif_1,motif_4,motif_4,motif_5,motif_5,motif_5,motif_10,motif_10,motif_10,motif_3,motif_3,motif_12,motif_7,motif_9
chr12	chr12_nlr31	TIR-NBARC	54425978	54427695	-	motif_18,motif_15,motif_13,motif_1,motif_4,motif_4,motif_5,motif_5,motif_5,motif_10,motif_10,motif_10,motif_3,motif_3,motif_12,motif_7
chr12	chr12_nlr32	TIR-NBARC	54411148	54412885	-	motif_18,motif_15,motif_13,motif_1,motif_4,motif_4,motif_5,motif_5,motif_5,motif_10,motif_10,motif_10,motif_3,motif_3,motif_12,motif_7
chr12	chr12_nlr33	TIR-NBARC-LRR	54394549	54399256	-	motif_18,motif_15,motif_13,motif_10,motif_3,motif_12,motif_7,motif_9,motif_11,motif_11,motif_11,motif_11,motif_11,motif_11,motif_11,motif_11,motif_11,motif_11,motif_9,motif_11,motif_11,motif_9,motif_9,motif_11
chr12	chr12_nlr34	TIR-NBARC	54368398	54369922	-	motif_18,motif_15,motif_13,motif_1,motif_4,motif_4,motif_5,motif_5,motif_5,motif_10,motif_10,motif_10,motif_3,motif_3,motif_12
chr12	chr12_nlr35	TIR-NBARC-LRR	54357218	54361394	-	motif_18,motif_15,motif_13,motif_1,motif_4,motif_4,motif_5,motif_5,motif_5,motif_10,motif_10,motif_3,motif_7,motif_11,motif_11,motif_11,motif_11,motif_9,motif_11,motif_11,motif_11,motif_9,motif_11,motif_9,motif_11,motif_9,motif_11
chr12	chr12_nlr36	NBARC-LRR	53016580	53018614	-	motif_1,motif_6,motif_10,motif_3,motif_3,motif_12,motif_12,motif_12,motif_2,motif_2,motif_8,motif_9,motif_9,motif_9,motif_11
chr12	chr12_nlr37	NBARC-LRR	45458502	45459843	-	motif_1,motif_6,motif_6,motif_4,motif_4,motif_5,motif_5,motif_5,motif_10,motif_10,motif_10,motif_3,motif_3,motif_3,motif_12,motif_12,motif_2,motif_7,motif_9
chr12	chr12_nlr38	NBARC	45421991	45422930	-	motif_1,motif_6,motif_6,motif_4,motif_4,motif_5,motif_5,motif_5,motif_10,motif_10,motif_10,motif_3,motif_3,motif_3,motif_12,motif_12,motif_2,motif_7
chr12	chr12_nlr39	NBARC-LRR	45296697	45298038	-	motif_1,motif_6,motif_6,motif_4,motif_4,motif_5,motif_5,motif_5,motif_10,motif_10,motif_10,motif_3,motif_3,motif_3,motif_12,motif_12,motif_2,motif_7,motif_9
chr12	chr12_nlr40	NBARC-LRR	45210160	45211507	-	motif_1,motif_6,motif_6,motif_4,motif_4,motif_5,motif_5,motif_5,motif_10,motif_10,motif_10,motif_3,motif_3,motif_3,motif_12,motif_12,motif_2,motif_7,motif_9
chr12	chr12_nlr41	NBARC-LRR	45158672	45160013	-	motif_1,motif_6,motif_6,motif_4,motif_4,motif_5,motif_5,motif_5,motif_10,motif_10,motif_10,motif_3,motif_3,motif_3,motif_12,motif_12,motif_2,motif_7,motif_9
chr12	chr12_nlr42	NBARC	34487805	34488090	-	motif_1,motif_6
chr12	chr12_nlr43	NBARC	33959034	33959972	-	motif_1,motif_6,motif_5,motif_10,motif_10,motif_3,motif_3,motif_3,motif_12,motif_12,motif_12,motif_2,motif_2,motif_2,motif_8,motif_8,motif_7
chr12	chr12_nlr44	CC-NBARC-LRR	11164912	11168581	-	motif_16,motif_1,motif_6,motif_6,motif_4,motif_4,motif_5,motif_5,motif_5,motif_10,motif_10,motif_10,motif_3,motif_3,motif_3,motif_12,motif_12,motif_12,motif_2,motif_2,motif_2,motif_8,motif_8,motif_7,motif_9,motif_9,motif_11,motif_9,motif_19,motif_11,motif_11,motif_11,motif_11,motif_11,motif_11,motif_11,motif_11,motif_11,motif_11,motif_11,motif_9,motif_11,motif_11,motif_11,motif_11
chr12	chr12_nlr45	NBARC-LRR	10447910	10451468	-	motif_1,motif_6,motif_6,motif_4,motif_4,motif_5,motif_5,motif_5,motif_10,motif_10,motif_10,motif_3,motif_3,motif_3,motif_12,motif_12,motif_2,motif_7,motif_9,motif_11,motif_11,motif_11,motif_11
chr12	chr12_nlr46	CC-NBARC-LRR	9301843	9304147	-	motif_16,motif_1,motif_6,motif_6,motif_4,motif_4,motif_5,motif_5,motif_5,motif_10,motif_10,motif_10,motif_3,motif_3,motif_3,motif_12,motif_12,motif_12,motif_2,motif_2,motif_2,motif_8,motif_8,motif_7,motif_11
chr12	chr12_nlr47	NBARC-LRR	7684492	7686562	-	motif_1,motif_6,motif_6,motif_4,motif_4,motif_5,motif_5,motif_5,motif_10,motif_10,motif_10,motif_3,motif_3,motif_3,motif_12,motif_12,motif_2,motif_7,motif_9,motif_11,motif_9,motif_9,motif_11,motif_11,motif_11,motif_11
chr12	chr12_nlr48	NBARC	7056155	7057346	-	motif_1,motif_6,motif_7
chr12	chr12_nlr49	CC-NBARC-LRR	3984000	3986302	-	motif_16,motif_1,motif_6,motif_6,motif_4,motif_4,motif_5,motif_5,motif_5,motif_10,motif_10,motif_10,motif_3,motif_3,motif_3,motif_12,motif_12,motif_12,motif_2,motif_2,motif_2,motif_8,motif_8,motif_7,motif_9,motif_9,motif_11
chr12	chr12_nlr50	CC-NBARC-LRR	3979032	3981360	-	motif_16,motif_1,motif_6,motif_6,motif_4,motif_4,motif_5,motif_5,motif_5,motif_10,motif_10,motif_10,motif_3,motif_3,motif_3,motif_12,motif_12,motif_12,motif_2,motif_2,motif_2,motif_8,motif_8,motif_7,motif_9,motif_9,motif_11
chr12	chr12_nlr51	CC-NBARC-LRR	3970192	3974389	-	motif_17,motif_16,motif_1,motif_6,motif_6,motif_4,motif_4,motif_5,motif_5,motif_5,motif_10,motif_10,motif_10,motif_3,motif_3,motif_3,motif_12,motif_12,motif_12,motif_2,motif_2,motif_2,motif_8,motif_8,motif_7,motif_9,motif_9,motif_11
chr12	chr12_nlr52	CC-NBARC-LRR	3942574	3944875	-	motif_16,motif_1,motif_6,motif_6,motif_4,motif_4,motif_5,motif_5,motif_5,motif_10,motif_10,motif_10,motif_3,motif_3,motif_3,motif_12,motif_12,motif_12,motif_2,motif_2,motif_2,motif_8,motif_8,motif_7,motif_9,motif_9,motif_11
chr12	chr12_nlr53	NBARC-LRR	3896893	3898975	-	motif_1,motif_6,motif_6,motif_4,motif_4,motif_5,motif_5,motif_5,motif_10,motif_10,motif_10,motif_3,motif_3,motif_3,motif_12,motif_12,motif_12,motif_2,motif_2,motif_2,motif_8,motif_8,motif_7,motif_11
chr12	chr12_nlr54	CC-NBARC-LRR	3892302	3894663	-	motif_16,motif_1,motif_6,motif_6,motif_4,motif_4,motif_5,motif_5,motif_5,motif_10,motif_10,motif_10,motif_3,motif_3,motif_3,motif_12,motif_12,motif_12,motif_2,motif_2,motif_2,motif_8,motif_8,motif_7,motif_9,motif_9,motif_11
chr12	chr12_nlr55	CC-NBARC-LRR	2637745	2640115	-	motif_16,motif_1,motif_6,motif_6,motif_4,motif_4,motif_5,motif_5,motif_5,motif_10,motif_10,motif_10,motif_3,motif_3,motif_3,motif_12,motif_12,motif_12,motif_2,motif_2,motif_2,motif_8,motif_8,motif_7,motif_9,motif_11
chr12	chr12_nlr56	NBARC-LRR	2608094	2610140	-	motif_1,motif_6,motif_6,motif_4,motif_4,motif_5,motif_5,motif_5,motif_10,motif_10,motif_10,motif_3,motif_3,motif_3,motif_12,motif_12,motif_12,motif_2,motif_2,motif_2,motif_8,motif_8,motif_7,motif_9,motif_9,motif_11,motif_11
chr12	chr12_nlr57	CC-NBARC-LRR	2572376	2574629	-	motif_16,motif_1,motif_6,motif_6,motif_4,motif_4,motif_5,motif_5,motif_5,motif_10,motif_10,motif_10,motif_3,motif_3,motif_3,motif_12,motif_12,motif_12,motif_2,motif_2,motif_2,motif_8,motif_8,motif_7,motif_9,motif_9,motif_11
scaffold_101	scaffold_101_nlr1	NBARC	28553	29204	-	motif_1,motif_4,motif_5,motif_3
scaffold_101	scaffold_101_nlr2	CC-NBARC-LRR	13408	15841	-	motif_17,motif_16,motif_1,motif_6,motif_6,motif_4,motif_4,motif_5,motif_5,motif_5,motif_10,motif_10,motif_3,motif_2,motif_8,motif_7,motif_11
scaffold_193	scaffold_193_nlr1	CC-NBARC-LRR	8408	10841	+	motif_17,motif_16,motif_1,motif_6,motif_6,motif_4,motif_4,motif_5,motif_5,motif_5,motif_10,motif_10,motif_3,motif_2,motif_8,motif_7,motif_11
scaffold_193	scaffold_193_nlr2	CC-NBARC-LRR	30732	33165	+	motif_17,motif_16,motif_1,motif_6,motif_6,motif_4,motif_4,motif_5,motif_5,motif_5,motif_10,motif_10,motif_3,motif_2,motif_8,motif_7,motif_11
scaffold_23	scaffold_23_nlr1	TIR-NBARC-LRR	162086	165015	-	motif_18,motif_15,motif_13,motif_1,motif_4,motif_4,motif_5,motif_5,motif_5,motif_10,motif_10,motif_10,motif_3,motif_3,motif_12,motif_7,motif_11,motif_11,motif_11,motif_11,motif_9,motif_11,motif_11,motif_9,motif_11,motif_9,motif_11
scaffold_308	scaffold_308_nlr1	CC-NBARC-LRR	2028	4461	+	motif_17,motif_16,motif_1,motif_6,motif_6,motif_4,motif_4,motif_5,motif_5,motif_5,motif_10,motif_10,motif_3,motif_2,motif_8,motif_7,motif_11
scaffold_308	scaffold_308_nlr2	CC-NBARC-LRR	43983	46416	-	motif_17,motif_16,motif_1,motif_6,motif_6,motif_4,motif_4,motif_5,motif_5,motif_5,motif_10,motif_10,motif_3,motif_2,motif_8,motif_7,motif_11
scaffold_44	scaffold_44_nlr1	CC-NBARC-LRR	10533	13086	+	motif_17,motif_16,motif_1,motif_6,motif_6,motif_4,motif_4,motif_5,motif_5,motif_5,motif_10,motif_10,motif_3,motif_2,motif_8,motif_7,motif_9,motif_9,motif_9,motif_11
