# Supplementary material for: Building genomic resources to facilitate the study and use of Solanum microdontum, a wild relative of cultivated potato
Source: G3 (Bethesda). 2025 Oct 23;16(1):jkaf253. doi: 10.1093/g3journal/jkaf253 (PMC12774605; doi:10.1093/g3journal/jkaf253)
Supplement: jkaf253_Supplementary_Data [file jkaf253_supplementary_data.zip › Supplemental_Table_12_G3-2025-406174.xlsx]

## Sheet: TableS12
Supplementary Table S12: Genes included in NLR local synteny plot between S. microdontum and S. tuberosum
Chromosome	Start position	End position	Gene ID	Genome	Orthogroup	NLR genes (denoted with x)
chr09	62582971	62603229	Solmic.v1.09G030690.1	S_microdontum	3795
chr09	62604053	62612009	Solmic.v1.09G030700.9	S_microdontum	23498
chr09	62614281	62616371	Solmic.v1.09G030710.2	S_microdontum	23058
chr09	62626325	62636775	Solmic.v1.09G030720.1	S_microdontum	27653	x
chr09	62637354	62639030	Solmic.v1.09G030730.1	S_microdontum	29142
chr09	62644062	62645189	Solmic.v1.09G030740.1	S_microdontum	25275	x
chr09	62646061	62646913	Solmic.v1.09G030750.1	S_microdontum	30997	x
chr09	62648554	62649297	Solmic.v1.09G030760.1	S_microdontum	10641	x
chr09	62651932	62652843	Solmic.v1.09G030770.1	S_microdontum	25146	x
chr09	62657415	62660473	Solmic.v1.09G030780.1	S_microdontum	25275	x
chr09	62662693	62665862	Solmic.v1.09G030790.1	S_microdontum	25275	x
chr09	62668848	62670184	Solmic.v1.09G030800.1	S_microdontum	10641	x
chr09	62685091	62688105	Solmic.v1.09G030810.1	S_microdontum	25275	x
chr09	62695378	62697379	Solmic.v1.09G030830.1	S_microdontum	25275	x
chr09	62706245	62707744	Solmic.v1.09G030850.1	S_microdontum	25275	x
chr09	62732149	62732748	Solmic.v1.09G030860.1	S_microdontum	30997	x
chr09	62732955	62734716	Solmic.v1.09G030870.1	S_microdontum	25275	x
chr09	62737880	62742342	Solmic.v1.09G030880.1	S_microdontum	30997	x
chr09	62742636	62743092	Solmic.v1.09G030890.1	S_microdontum	25146	x
chr09	62750412	62753473	Solmic.v1.09G030900.1	S_microdontum	25275	x
chr09	62761060	62761389	Solmic.v1.09G030910.1	S_microdontum	10641	x
chr09	62761400	62762985	Solmic.v1.09G030920.1	S_microdontum	25275	x
chr09	62769881	62776887	Solmic.v1.09G030930.2	S_microdontum	25146	x
chr09	62782944	62784885	Solmic.v1.09G030940.2	S_microdontum	30997
chr09	62794466	62800092	Solmic.v1.09G030950.1	S_microdontum	10414	x
chr09	62804839	62806392	Solmic.v1.09G030960.1	S_microdontum	25275	x
chr09	62806570	62807316	Solmic.v1.09G030970.1	S_microdontum	26188	x
chr09	62838496	62847064	Solmic.v1.09G030990.1	S_microdontum	25275	x
chr09	62850317	62853481	Solmic.v1.09G031000.1	S_microdontum	10641	x
chr09	62864510	62867426	Solmic.v1.09G031010.1	S_microdontum	25275	x
chr09	62868829	62872457	Solmic.v1.09G031020.2	S_microdontum	11191
chr09	62879165	62880511	Solmic.v1.09G031030.1	S_microdontum	23394
chr09	62890729	62894718	Solmic.v1.09G031040.1	S_microdontum	6274
chr09	62896506	62897381	Solmic.v1.09G031050.1	S_microdontum	4269
chr09	62897831	62901636	Solmic.v1.09G031060.2	S_microdontum	7176
chr09	62932017	62934705	Solmic.v1.09G031070.1	S_microdontum	611
chr09	62938267	62946807	Solmic.v1.09G031080.1	S_microdontum	7518
chr09	65543196	65563355	Soltu.DM.09G029460.1	S_tuberosum	3795
chr09	65564122	65573193	Soltu.DM.09G029470.3	S_tuberosum	23498
chr09	65574469	65577932	Soltu.DM.09G029480.1	S_tuberosum	23058
chr09	65586078	65589595	Soltu.DM.09G029490.1	S_tuberosum	32070
chr09	65594410	65597532	Soltu.DM.09G029500.1	S_tuberosum	36063	x
chr09	65601505	65604540	Soltu.DM.09G029510.1	S_tuberosum	36004	x
chr09	65607268	65609043	Soltu.DM.09G029520.1	S_tuberosum	10641	x
chr09	65622475	65625322	Soltu.DM.09G029530.1	S_tuberosum	35379	x
chr09	65628257	65629144	Soltu.DM.09G029540.1	S_tuberosum	33210	x
chr09	65632364	65635316	Soltu.DM.09G029550.1	S_tuberosum	10414	x
chr09	65639297	65642579	Soltu.DM.09G029560.1	S_tuberosum	36063	x
chr09	65646213	65649708	Soltu.DM.09G029570.1	S_tuberosum	36004	x
chr09	65656120	65659571	Soltu.DM.09G029580.1	S_tuberosum	11191
chr09	65667179	65669171	Soltu.DM.09G029590.1	S_tuberosum	23394
chr09	65679294	65683373	Soltu.DM.09G029600.2	S_tuberosum	6274
chr09	65683876	65684535	Soltu.DM.09G029610.1	S_tuberosum	4269
chr09	65685125	65688885	Soltu.DM.09G029620.1	S_tuberosum	7176
chr09	65737631	65740234	Soltu.DM.09G029630.1	S_tuberosum	611
chr09	65743764	65752162	Soltu.DM.09G029640.1	S_tuberosum	7518
