# Supplementary material for: Building genomic resources to facilitate the study and use of Solanum microdontum, a wild relative of cultivated potato
Source: G3 (Bethesda). 2025 Oct 23;16(1):jkaf253. doi: 10.1093/g3journal/jkaf253 (PMC12774605; doi:10.1093/g3journal/jkaf253)
Supplement: jkaf253_Supplementary_Data [file jkaf253_supplementary_data.zip › Supplemental_Table_1_G3-2025-406174.xlsx]

## Sheet: TableS1
Supplementary Table S1: Passport data from GRIN-Global for the S. microdontum diversity panel
Accession	Plant name	Taxonomy	Origin	Genebank	Availability	Received	Source type	Source date	Collection site	Coordinates	Elevation	Habitat	Improvement	Narrative
PI 662312	BGRC 8139	Solanum microdontum Bitter	Argentina	NR6		2010	COLLECTED						Wild material
PI 662313	BGRC 24540	Solanum microdontum Bitter	Salta, Argentina	NR6		2010	COLLECTED	04/25/1978	Iruya. San Isidro valley, 6km NW of Iruya.	-22.70000000, -65.23333333	3050	Wet place	Wild material
PI 662314	BGRC 27351	Solanum microdontum Bitter	Tarija, Bolivia	NR6		2010	COLLECTED	03/27/1980	Cercado. 53km from Tarija to Entre Rios.	-21.40000000, -64.46666667	2400	On a steep slope as well as on a river bank. Frequent.	Wild material
PI 662315	BGRC 27354	Solanum microdontum Bitter	Tarija, Bolivia	NR6		2010	COLLECTED	03/27/1980	Cercado. 69km from Tarija to Entre Rios.	-21.40000000, -64.36666667	2070	Near roadside on a hill. Frequent.	Wild material
PI 662316	BGRC 27356	Solanum microdontum Bitter	Tarija, Bolivia	NR6		2010	COLLECTED	03/27/1980	Cercado. 56km from Tarija to Entre Rios.	-21.40000000, -64.43333333	2400	In a small valley. Frequent.	Wild material
PI 662317	BGRC 8129	Solanum microdontum Bitter	Salta, Argentina	NR6		2010	COLLECTED	04/06/1952	Iruya. Between San Pedro and Rodeo Colorado.	-23.90000000, -64.90000000	2800		Wild material
PI 662318	BGRC 27355	Solanum microdontum Bitter	Tarija, Bolivia	NR6		2010	COLLECTED	03/27/1980	Cercado. 60km from Tarija to Entre Rios.	-21.40000000, -64.40000000	2270	In a small valley on a hilly side. Occasional.	Wild material
PI 662319	BGRC 23572	Solanum microdontum Bitter	Salta, Argentina	NR6		2010	COLLECTED	02/14/1956	Santa Victoria. Toldos, El Nogalar.	-22.40000000, -64.91666667	1775		Wild material
PI 662320	BGRC 8131	Solanum microdontum Bitter	Tucumán, Argentina	NR6		2010	COLLECTED	02/14/1966	Monteros. Road to Tafi del Valle at km 25 from Acheral, above Playa Larga.	-26.80000000, -65.45000000	850		Wild material
PI 662307	VIR 5399	Solanum microdontum Bitter	Russian Federation	NR6		2010	DONATED	10/12/2010					Wild material
PI 662309	VIR 5684	Solanum microdontum Bitter	Russian Federation	NR6		2010	DONATED	10/12/2010					Wild material
PI 662311	VIR 16799	Solanum microdontum Bitter	Russian Federation	NR6		2010	DONATED	10/12/2010					Wild material
PI 631211	VIR 5400	Solanum microdontum Bitter		NR6		2001	COLLECTED	PRE 01/01/1998					Wild material	Material from Polish seed rescue.
PI 631212	VIR 5684	Solanum microdontum Bitter		NR6		2001	COLLECTED	PRE 01/01/1998					Wild material	Material from Polish seed rescue.
PI 631226	BGRC 63051	Solanum microdontum Bitter	Santa Cruz, Bolivia	NR6		2001	COLLECTED	01/22/1994	Valle Grande: 1.7 km north of town square of Pucara, on road to Valle Grande, on east side of road at margin of cornfield.	-18.71916667, -64.17555556	2620	growing in rich soil at border of cultivated field	Wild material	Corolla white, fruits not present
PI 653810	VIR 09726	Solanum microdontum Bitter		NR6		2000	COLLECTED	PRE 01/01/1998					Wild material	VIR genebank accessions that were rescued (seed increased) under a special cooperative USDA/FAS project in Poland (coordinated by Chuck Brown).
PI 595399	MCD 176	Solanum microdontum Bitter	Netherlands		Historic	1995	DONATED						Genetic material	Leontine Colon late blight clone derived from PI 595509.
PI 595505	BGRC 18568	Solanum microdontum Bitter	Bolivia	NR6		1995	COLLECTED						Wild material
PI 595506	BGRC 18570	Solanum microdontum Bitter	Argentina	NR6		1995	COLLECTED		Santa Victoria. Road from Los Toldos to Lipeo. Km 4.	-22.30000000, -64.70000000	1550		Wild material	This seed lot is the source of Leontine Colon late blight clones MCD 231 (PI 595400) and MCD 234 (PI 595401).
PI 595508	BGRC 18302	Solanum microdontum Bitter	Salta, Argentina	NR6		1995	COLLECTED	02/20/1956	Capital. Capital Quebrada de San Lorenzo.		1500		Wild material	This seed lot is the source of Leontine Colon late blight clone MCD 127 (PI 595398).
PI 595511	BGRC 27353	Solanum microdontum Bitter	Tarija, Bolivia	NR6		1995	COLLECTED	03/27/1980	Cercado. 56 km from Tarija to Entre Rios.	-21.40000000, -64.43333333	2200		Wild material
PI 597756	SFVU 6599	Solanum microdontum Bitter	Tarija, Bolivia	NR6		1993	COLLECTED	02/21/1993	Oconnor: E end of Canaletas.	-21.45000000, -64.35000000	2100	growing among bushes near roadside	Wild material	Corolla white, pentagonal, fruits not found
PI 597757	SFVU 6602	Solanum microdontum Bitter	Tarija, Bolivia	NR6		1993	COLLECTED	02/21/1993	Oconnor: ca 5 km E of town square of Canaletas, on road to Entre Rios.	-21.40000000, -64.30000000	2018	growing in moist soil by stream, in dense herbaceous vegetation	Wild material	Corolla white, pentagonal, fruits round
PI 565075	SCl 4631	Solanum microdontum Bitter	Catamarca, Argentina	NR6		1991	COLLECTED	04/13/1990	Andalgala.	-27.31666667, -66.05000000			Wild material	Seed obtained from Sib S, Year 07/01/91, Lot 9084.
PI 558218	SCl 4632	Solanum microdontum Bitter	Catamarca, Argentina	NR6		1991	COLLECTED	04/13/1990	Andalgala. La Banda de la Mesa de piedra, Estancia La Chueque, S of Rio Vallecito.	-27.31666667, -66.03333333	2505	Growing in moist organic soil, under shade of Alnus acuminata, with grasses.	Wild material	Growing in moist organic soil, under shade of Alnus acuminata, with grasses. No flowers or fruits present.
PI 558220	SCl 4599	Solanum microdontum Bitter	La Rioja, Argentina	NR6		1991	COLLECTED	04/08/1990	Famatina. On side of Rio Los Berros, at Los Berros (where stream crosses Corralles-Mina La mejicana road).	-28.85000000, -67.66666667	2665	Growing among rocks in stream small trees, with Nasturtium.	Wild material	Growing among rocks in stream small trees, with Nasturtium. Plants to 1.5 m tall, no flowers or fruits seen, tubers white when young, turning pink to purple when mature, with white warts, mature tubers up to 5.5 cm in diameter.
PI 545884	HAO 22	Solanum microdontum Bitter	Cochabamba, Bolivia	NR6		1986	COLLECTED	03/05/1986	Prov. Carrasco. 23 km from turn-off from the Cochabamba-Santa Cruz road. l km out of the upper side of Pocona on the road to Huallapampa. Along the oil pipeline. On Felix Zuaznava's (sp.?) property.	-17.66666667, -65.30000000	2740	Among stones of a stone wall around a farmyard.	Wild material
PI 545901	HAO 96	Solanum microdontum Bitter	Tarija, Bolivia	NR6		1986	COLLECTED	03/18/1986	Prov. Mendez. On the ascent of the Cuesta de Sama, 34 km beyond the checkpoint on the north side of Tarija, 6 km from the Reten Municipal de Tucumilla. On lower side of road.	-21.48333333, -64.90000000	3000	Growing among bushes.	Wild material
PI 545902	HAO 23	Solanum microdontum Bitter	Cochabamba, Bolivia	NR6		1986	COLLECTED	03/05/1986	Prov. Carrasco. 23 km from turn-off from the Cochabamba-Santa Cruz road. 1 km out of the upper side of Pocona on the road to Huallapampa. Along the oil pipeline. On Felix Zuaznava (sp.?) property.	-17.66666667, -65.30000000	2740	In shade of dense bushes and trees by stone wall surrounding a farmyard.	Wild material
PI 545904	HAO 151	Solanum microdontum Bitter	Chuquisaca, Bolivia	NR6		1986	COLLECTED	03/30/1986	Prov. Azurduy. 14 km beyond Abra Kasa (170 km from Tarabuco) on road to Azurduy.	-19.75000000, -64.55000000	2780	Growing on roadside under dense growth of shrubs in narrow ravine. One small population.	Wild material	One small population.
PI 545905	HAO 152	Solanum microdontum Bitter	Chuquisaca, Bolivia	NR6		1986	COLLECTED	03/30/1986	Prov. Azurduy. 15 km beyond Tarvita on road to Azurduy.	-19.86666667, -64.53333333	2740	Growing on roadside under Alnus jorullensis trees.	Wild material
PI 500032	OKA 7493	Solanum microdontum Bitter	Salta, Argentina	NR6		1985	COLLECTED	03/19/1983	Quebrada de Escoipe, 1 km E of Hosteria El Maray on route 59.	-25.18333333, -65.80000000	2100	Roadside.	Wild material	Other identification Bal 8311. Collected by K.A. Okada, O. Garcia. Plants growing on roadside.
PI 500033	OKA 7524	Solanum microdontum Bitter	Salta, Argentina	NR6		1985	COLLECTED	03/24/1983	Morro El Pircado, 4 hours by mule from Castellanos towards San Jose and Ovejeria.	-24.63333333, -65.50000000	2900	On grassy slopes.	Wild material	Other identification Bal 8336. Collected by K.A. Okada, O. Garcia. Plants growing on grassy slopes.
PI 500034	OKA 7526	Solanum microdontum Bitter	Salta, Argentina	NR6		1985	COLLECTED	03/24/1983	Cordon de Lesser, 8 hours by mule from Castellanos towards San Jose and Ovejeria.	-24.61666667, -65.56666667	3050	Around a cattle enclosure; soil rich in nitrogen.	Wild material	Other identification Bal 8338. Collected by K.A. Okada, O. Garcia. Plants growing around cattle enclosure.
PI 500035	OKA 7543	Solanum microdontum Bitter	Salta, Argentina	NR6		1985	COLLECTED	03/28/1983	Cordon de Lesser, Potrerillos, 6 hours by mule from Castellanos, to San Jose and Ovejeria.	-24.61666667, -65.51666667	3000	Around a cattle enclosure and in the grassy slopes by the hut.	Wild material	Other identification Bal 8352. Collected by K.A. Okada, O. Garcia. Plants growing around cattle enclosure and in grassy slopes by hut.
PI 500036	OKA 7541	Solanum microdontum Bitter	Salta, Argentina	NR6		1985	COLLECTED	03/27/1983	Abra de Tinajas, 14 hours by mule from Castellanos.	-24.61666667, -65.58333333	3350	Narrow, damp ravine.	Wild material	Other identification Bal 8350. Collected by K.A. Okada, O. Garcia. Plants growing in narrow damp ravine.
PI 500037	OKA 7544	Solanum microdontum Bitter	Salta, Argentina	NR6		1985	COLLECTED	03/28/1983	Campo de la Hormigas, 4 hours by mule from Castellanos.	-24.63333333, -65.48333333	2000	On the trail.	Wild material	Other identification Bal 8353. Collected by K.A. Okada, O. Garcia. Plants growing on trail.
PI 500038	OKA 7656	Solanum microdontum Bitter	Salta, Argentina	NR6		1985	COLLECTED	04/27/1983	Pie de la Cuesta de Obispo, route 59.	-25.18333333, -65.80000000	2650	On the roadside.	Wild material	Other identification Bal 83162. Collected by K.A. Okada, O. Garcia. Plants growing on roadside.
PI 500039	OKA 7620	Solanum microdontum Bitter	Jujuy, Argentina	NR6		1985	COLLECTED	04/14/1983	Puesto Encrucijadas, 2 hours from El Durazno towards Tilcara.	-23.96666667, -65.83333333	2600	By path.	Wild material	Other identification Bal 83128. Collected by K.A. Okada, O. Garcia. Plants growing by path.
PI 500040	OKA 7621	Solanum microdontum Bitter	Jujuy, Argentina	NR6		1985	COLLECTED	04/14/1983	Above Puesto Encrucijadas on the trail to Tilcara.	-23.96666667, -65.83333333	2600	Steep grassy slope.	Wild material	Other identification Bal 83129. Collected by K.A. Okada, O. Garcia. Plants growing on steep grassy slope.
PI 500041	OKA 7658	Solanum microdontum Bitter	Salta, Argentina	NR6		1985	COLLECTED	04/27/1983	Cuesta del Obispo, Quebrada La Sirena, route 59.	-25.18333333, -65.85000000	3000	Stony slopes along a narrow, damp ravine.	Wild material	Other identification Bal 83164. Collected by K.A. Okada, O. Garcia. Plants growing on stony slopes along narrow damp ravine.
PI 500044	OKA 7540	Solanum microdontum Bitter	Salta, Argentina	NR6		1985	COLLECTED	03/27/1983	Abra de Tinajas. 14 hours by mule from Castellanos.	-24.61666667, -65.58333333	3350	Narrow damp ravine.	Wild material	Other identification Bal 8349. Collected by K.A. Okada, O. Garcia. Plants growing on narrow damp ravine.
PI 500064	OKA 7528	Solanum microdontum Bitter	Salta, Argentina	NR6		1985	COLLECTED	03/26/1983	Cordon de Lesser, Puesto de las Ingas, 10 hours by mule from Castellanos.	-24.61666667, -65.56666667	3500	Damp ravine around a cattle enclosure.	Wild material	Other identification Bal 8339. Collected by K.A. Okada, O. Garcia. Plants growing in damp ravine around cattle enclosure.
PI 498121	HHA 6650	Solanum microdontum Bitter	Chuquisaca, Bolivia	NR6		1984	COLLECTED	03/24/1980	Jaime Mendoza. 110 km from Monteagudo on the road to Padilla, 1 km from Llequepampa.	-19.41666667, -64.26666667	2500	By a stream in rich damp soil; dense shade from trees and bushes.	Wild material
PI 498122	HHA 6652	Solanum microdontum Bitter	Chuquisaca, Bolivia	NR6		1984	COLLECTED	03/25/1980	Belisario Boeto. 14 km from Villa Serrano on the road to Nuevo Mundo, Trampamayu.	-19.03333333, -64.33333333	2450		Wild material
PI 498123	HHA 6653	Solanum microdontum Bitter	Chuquisaca, Bolivia	NR6		1984	COLLECTED	03/25/1980	Belisario Boeto. 20 km from Villa Serrano on the road to Nuevo Mundo.	-19.01666667, -64.31666667	2500	On roadside scree; also growing in the Podocarpus woodland below, in deep shade.	Wild material
PI 498124	HHA 6502	Solanum microdontum Bitter	Santa Cruz, Bolivia	NR6		1984	COLLECTED	02/29/1980	Valle Grande. 8 km from Valle Grande in the direction of Masicuri, Guadalupe, above the village.	-18.58277778, -64.23277778	2200	In a wooded valley by a stream just above the reservoir; in deep rich leaf mould.	Wild material
PI 498125	HHA 6504	Solanum microdontum Bitter	Santa Cruz, Bolivia	NR6		1984	COLLECTED	02/29/1980	Valle Grande. 8 km from Valle Grande in the direction of Masicuri, Guadalupe, above the village.	-18.58277778, -64.23277778	2200	In a potato field above the resevoir, natural woodland, swidden plots.	Wild material
PI 498126	HHA 6513	Solanum microdontum Bitter	Santa Cruz, Bolivia	NR6		1984	COLLECTED	03/01/1980	Valle Grande. 19 km from Valle Grande on the road to Pucara.	-18.60000000, -64.11666667	2650	In bushy places in Ceja formation.	Wild material
PI 498127	HHA 6517	Solanum microdontum Bitter	Santa Cruz, Bolivia	NR6		1984	COLLECTED	03/01/1980	Valle Grande. 22 km from Valle Grande on the road to Pucara.	-18.61666667, -64.13333333	2850	In a hedge by the road and at the base of a wall, protected by shrubs.	Wild material
PI 498128	HHA 6531	Solanum microdontum Bitter	Santa Cruz, Bolivia	NR6		1984	COLLECTED	03/02/1980	M.M. Caballero. Siberia, on the road to La Fortaleza, 227 km from Cochabamba on the road to Santa Cruz, 100 m from the main road. (Note: This locality is now known as El Empalme.)	-17.88333333, -64.70000000	2550	Along forest roads in rich soil among grass and shrubs.	Wild material
PI 558097	OKA 7530	Solanum microdontum Bitter	Salta, Argentina	NR6		1983	COLLECTED	03/26/1983	Rosario de Lerma. Abra de Tinajas, about 14 hours by mule from Castellanos.	-24.61666667, -65.58333333	3350	Around cattle enclosures and cultivated fields.	Wild material	Around cattle enclosures and cultivated fields.
PI 558098	OKA 7538	Solanum microdontum Bitter	Salta, Argentina	NR6		1983	COLLECTED	03/27/1983	Rosario de Lerma. Guayar, Puesto de Las Lajas, between Ovejeria and San Jose, about 1.5 days from Castellanos.	-24.60000000, -65.58333333	3650		Wild material
PI 558099	OKA 7612	Solanum microdontum Bitter	Jujuy, Argentina	NR6		1983	COLLECTED	04/10/1983	Tilcara. El Durazno about 13 hours by mule from Tilcara.	-23.60000000, -65.23333333	2550	Side of maize field; bushy slopes.	Wild material	Side of maize field; bushy slopes.
PI 558100	OKA 7634	Solanum microdontum Bitter	Salta, Argentina	NR6		1983	COLLECTED	04/20/1983	Oran. Santa Cruz about 13 hours from the road by mule.	-23.20000000, -64.91666667	2400	By a stone wall.	Wild material	By a stone wall.
PI 558101	OKA 7587	Solanum microdontum Bitter	Jujuy, Argentina	NR6		1983	COLLECTED	04/07/1983	Capital. 2 km below Pie de la Cuesta on the trail from Leon to Ovejeria.	-24.10000000, -65.60000000	2550	Bank of the river, under bushes.	Wild material	Bank of the river, under bushes.
PI 473525	EBS 2636	Solanum microdontum Bitter	Bolivia	NR6		1982	COLLECTED						Wild material
PI 473166	HOF 2075	Solanum microdontum Bitter	Salta, Argentina	NR6		1982	COLLECTED	03/28/1971	On the way from Santa Cruz to Santa Victoria.	-22.18333333, -65.05000000	2750		Wild material
PI 473167	OKA 4480	Solanum microdontum Bitter	Salta, Argentina	NR6		1982	COLLECTED	04/01/1972	Sa de Zenta, Santa Cruz.	-23.21666667, -64.91666667	3000		Wild material
PI 473168	OKA 4897	Solanum microdontum Bitter	Salta, Argentina	NR6		1982	COLLECTED	04/02/1973	Quebrada de Escoipe, Agua Negra, route 59.	-25.15000000, -65.65000000	1800		Wild material
PI 473169	OKA 5452	Solanum microdontum Bitter	Salta, Argentina	NR6		1982	COLLECTED	03/30/1974	La Huerta.	-22.25000000, -65.03333333	2900		Wild material
PI 473170	OKA 5614	Solanum microdontum Bitter	Salta, Argentina	NR6		1982	COLLECTED	04/05/1974	Quebrada del Toro, Virrey Toledo.	-24.90000000, -65.65000000	1600		Wild material
PI 473171	OKA 5623	Solanum microdontum Bitter	Salta, Argentina	NR6		1982	COLLECTED	04/08/1974	Quebrad de Escoipe, Agua Negra, 4 km W of Mal Paso.	-25.15000000, -65.68333333	1720		Wild material
PI 473172	OKA 5893	Solanum microdontum Bitter	Salta, Argentina	NR6		1982	COLLECTED	04/25/1974	Santa Cruz, quebrada Quenoal.	-22.20000000, -65.03333333	2900		Wild material
PI 473173	OKA 5902	Solanum microdontum Bitter	Salta, Argentina	NR6		1982	COLLECTED	04/26/1974	Santa Cruz.	-22.15000000, -65.03333333	2900		Wild material
PI 473174	OKA 5912	Solanum microdontum Bitter	Salta, Argentina	NR6		1982	COLLECTED	04/26/1974	Quebrada de Santa Cruz, 2 km N of Santa Cruz, Finca de Cipriano Luna.	-22.13333333, -65.03333333	3000		Wild material
PI 473175	OKA 5913	Solanum microdontum Bitter	Salta, Argentina	NR6		1982	COLLECTED	04/26/1974	Quebrada de Santa Cruz, 2 km N of Santa Cruz, Finca de Cipriano Luna.	-22.13333333, -65.03333333	3000		Wild material
PI 473177	OKA 5928	Solanum microdontum Bitter	Salta, Argentina	NR6		1982	COLLECTED	04/27/1974	Quebrada Quenoal, 4 km before Santa Cruz.	-22.20000000, -65.03333333	3000		Wild material
PI 473178	OKA 6092	Solanum microdontum Bitter	Catamarca, Argentina	NR6		1982	COLLECTED	03/17/1974	10 km N from Las Juntas.	-28.06666667, -65.90000000	1650		Wild material
PI 473179	OKA 6326	Solanum microdontum Bitter	Salta, Argentina	NR6		1982	COLLECTED	05/07/1976	Path from San Felipe to Trigohuaico.	-22.33333333, -65.03333333	3000		Wild material
PI 473312	OKA 6881	Solanum microdontum Bitter	Salta, Argentina	NR6		1982	COLLECTED	1978	San Juan. 12 km N of Iruya.	-22.73333333, -65.23333333	3050	In an abandoned corral.	Wild material
PI 473362	HHCH 4359	Solanum microdontum Bitter	Santa Cruz, Bolivia	NR6		1982	COLLECTED	02/07/1971	Valle Grande. Siberia, La Fortaleza.	-18.71353300, -64.14881700	2550		Wild material
PI 473363	HHCH 4737	Solanum microdontum Bitter	Cochabamba, Bolivia	NR6		1982	COLLECTED	03/18/1971	Carrasco. 107 km from Cochabamba on Santa Cruz road.	-17.63831700, -65.20425000	3025		Wild material
PI 458353	OKA 2896	Solanum microdontum Bitter	Catamarca, Argentina	NR6		1981	COLLECTED	02/24/1967	Route 62, Las Chacritas.	-27.70000000, -65.93333333	1800		Wild material
PI 458355	OKA 4398	Solanum microdontum Bitter	Jujuy, Argentina	NR6		1981	COLLECTED	03/23/1972	El Durazno.	-23.63333333, -65.13333333	2700		Wild material
PI 458356	OKA 4478	Solanum microdontum Bitter	Salta, Argentina	NR6		1981	COLLECTED	04/01/1972	Sa de Zenta, Santa Cruz.	-23.21666667, -64.91666667	3000		Wild material
PI 458357	OKA 4479	Solanum microdontum Bitter	Salta, Argentina	NR6		1981	COLLECTED	04/01/1972	Sa de Zenta, Santa Cruz.	-23.21666667, -64.91666667	3000		Wild material
PI 458358	OKA 4820	Solanum microdontum Bitter	Salta, Argentina	NR6		1981	COLLECTED	04/02/1973	La Zanja, Quebrada de Escoipe.	-25.15000000, -65.75000000	2360		Wild material
PI 320304	HHR 3777	Solanum microdontum Bitter	Jujuy, Argentina	NR6		1966	COLLECTED		Volcan, western slopes of cordillera on E side of Quebrada Grande, path from Loma de Tambo to Abra Grande de Volcan.	-23.91666667, -65.41666667	3080	Among bushes on the flat msada where the cattle have stood; rich soil.	Wild material
PI 320305	HHR 3781	Solanum microdontum Bitter	Jujuy, Argentina	NR6		1966	COLLECTED		Volcan, W-facing slopes on E side of Quebrada Grande, path from Volcan to Abra Grande de Volcan.	-23.91666667, -65.41666667	2960	In a cattle enclosure and among the shrubs around it.	Wild material
PI 320306	HHR 3830	Solanum microdontum Bitter	Salta, Argentina	NR6		1966	COLLECTED	03/13/1966	7.2 km from Santa Victoria between La Huerta and Rodeopampa.	-22.25000000, -65.03333333	2830	Among bushes by the side of the road.	Wild material
PI 320307	HHR 3863	Solanum microdontum Bitter	Salta, Argentina	NR6		1966	COLLECTED	03/15/1966	7 km from Santa Victoria on the road to La Quiaca.	-22.25000000, -65.03333333	2725	Below the road among the bushes and stones.	Wild material
PI 320309	HHR 3868	Solanum microdontum Bitter	Salta, Argentina	NR6		1966	COLLECTED	03/15/1966	9.3 km from Santa Victoria, just below Rodeopampa.	-22.25000000, -65.03333333	2950	Among the bushes at the point where the river crosses the road.	Wild material
PI 320310	HHR 3871	Solanum microdontum Bitter	Salta, Argentina	NR6		1966	COLLECTED		9.3 km from Santa Victoria on the road to La Quiaca, just below Rodeopampa.	-22.25000000, -65.05000000	2950	By the road.	Wild material
PI 320311	HHR 3464	Solanum microdontum Bitter	Tucumán, Argentina	NR6		1966	COLLECTED		Road to Tafi del Valle at 36 km from Acheral.	-27.01666667, -65.65000000	1350	Among bushes and stones by the road in the rain forest.	Wild material
PI 320312	HHR 3473	Solanum microdontum Bitter	Tucumán, Argentina	NR6		1966	COLLECTED		Road to Tafi del Valle, at km 44 from Acheral, Duraznos Blancos.	-26.96666667, -65.65000000	1730	Among bushes and herbs by the road in the rain forest.	Wild material
PI 320313	HHR 3663	Solanum microdontum Bitter	Salta, Argentina	NR6		1966	COLLECTED	03/03/1966	Estancia Pampa Grande, Cerro Cristal.	-25.83333333, -65.58333333	2600	Pajonales, open grassland.	Wild material
PI 320314	HHR 3681	Solanum microdontum Bitter	Salta, Argentina	NR6		1966	COLLECTED		20.3 km from Pampa Grance (km 1480).	-25.70000000, -65.50000000	1920	Among stones and bushes by the road.	Wild material
PI 320315	HHR 3683	Solanum microdontum Bitter	Salta, Argentina	NR6		1966	COLLECTED		21.2 km from Pampa Grande on the road to Salta, Ojo de Agua.	-25.70000000, -65.50000000	1950	Among the bushes by the road.	Wild material
PI 320316	HHR 3690	Solanum microdontum Bitter	Salta, Argentina	NR6		1966	COLLECTED		Quebrada de San Lorenzo.	-24.75000000, -65.46666667	1500	Rain forest; under the shade of Phoebe porphyria, Alnus, etc, very rich damp soil.	Wild material
PI 320317	HHR 3699	Solanum microdontum Bitter	Salta, Argentina	NR6		1966	COLLECTED		28.8 km from Carril and 4 km above Mal Paso.	-25.15000000, -65.71666667	1700	Roadside scree.	Wild material
PI 320318	HHR 3710	Solanum microdontum Bitter	Salta, Argentina	NR6		1966	COLLECTED		Road from Carril to Cachi, Cuesta del Obispo, 9.8 km above Escoipe.	-25.15000000, -65.86666667	2550	Among the bushes by the roadside.	Wild material
PI 320319	HHR 3753	Solanum microdontum Bitter	Jujuy, Argentina	NR6		1966	COLLECTED		Termas de Reyes, side quebrada above the hotel.	-24.16666667, -65.46666667	1750	Among the bushes and stones in the scrub at the bottom of a quebrada. Damp humiferous soil.	Wild material
PI 320320	HHR 3919	Solanum microdontum Bitter	Salta, Argentina	NR6		1966	COLLECTED	03/20/1966	Estancia Pampa Grande, path to Cerro Cristal.	-25.83333333, -65.55000000	2300	By the path, in Alnus jorullensis woods.	Wild material
PI 310979	ALN 64-11	Solanum microdontum Bitter	Bolivia	NR6		1966	COLLECTED						Wild material
PI 265881	BGRC 7175	Solanum microdontum Bitter	Jujuy, Argentina	NR6		1960	COLLECTED	02/18/1959	Capitol. Quebrada de Yala.	-23.10000000, -65.68000000	1850		Wild material
PI 265575	COR 705A	Solanum microdontum Bitter	Tucumán, Argentina	NR6		1960	COLLECTED	01/31/1960	La Banderita.				Wild material
PI 275150	HJT 348	Solanum microdontum Bitter	Jujuy, Argentina	NR6		1959	COLLECTED	1957	Quebrada de Estancia Vieja, Cuevas, the home of Isidro Chauqui.	-23.81666667, -65.26666667	2300		Wild material
PI 275151	HJT 364	Solanum microdontum Bitter	Salta, Argentina	NR6		1959	COLLECTED	04/06/1952	Between San Pedro and Rodeo Colorado.	-24.45000000, -64.48333333	2800		Wild material
PI 218222	EBS 187B	Solanum microdontum Bitter	Tucumán, Argentina	NR6		1954	COLLECTED		Tafi.				Wild material
PI 218223	EBS 190	Solanum microdontum Bitter	Tucumán, Argentina	NR6		1954	COLLECTED		Tafi.				Wild material
PI 218224	EBS 447	Solanum microdontum Bitter	Tucumán, Argentina	NR6		1954	COLLECTED		Near Tucuman at Trancas.	-26.21666667, -65.28333333	2500		Wild material
PI 218225	EBS 525	Solanum microdontum Bitter		NR6		1954	COLLECTED						Wild material
PI 218226	EBS 626	Solanum microdontum Bitter		NR6		1954	COLLECTED						Wild material
PI 208866	BRU 45	Solanum microdontum Bitter	Argentina	NR6		1953	COLLECTED		Orero.				Wild material
PI 195185	CPC 1770.2	Solanum microdontum Bitter	Buenos Aires, Argentina	NR6		1951	COLLECTED	11/30/1945					Wild material
PI 195200	CPC 51A	Solanum microdontum Bitter	Argentina	NR6		1951	COLLECTED						Wild material
