# Supplementary material for: Building genomic resources to facilitate the study and use of Solanum microdontum, a wild relative of cultivated potato
Source: G3 (Bethesda). 2025 Oct 23;16(1):jkaf253. doi: 10.1093/g3journal/jkaf253 (PMC12774605; doi:10.1093/g3journal/jkaf253)
Supplement: jkaf253_Supplementary_Data [file jkaf253_supplementary_data.zip › Supplemental_Table_2_G3-2025-406174.xlsx]

## Sheet: TableS2
Supplementary Table S2: S. microdontum libraries sequenced in this study
Bioproject	Biosample	SRA accession	Library name	Gene bank accession	Sequencing type	Tissue	Total raw reads	Filtered reads	Coverage (X)	Percent mapped to reference
PRJNA1290315	SAMN50092969	SRR34656410	SMI_AA	PI473312	Illumina paired-end	tissue culture shoot	57813096	54693868	10.9388	0.9982
PRJNA1290315	SAMN50092970	SRR34656409	SMI_AB	PI473166	Illumina paired-end	leaf	79242782	75925878	15.1852	0.9983
PRJNA1290315	SAMN50092971	SRR34656391	SMI_AG	PI320310	Illumina paired-end	tissue culture shoot	53294820	49031352	9.80627	0.9989
PRJNA1290315	SAMN50092972	SRR34656380	SMI_AJ	PI320312	Illumina paired-end	tissue culture shoot	75710906	71364918	14.273	0.9986
PRJNA1290315	SAMN50092973	SRR34656369	SMI_AL	PI473171	Illumina paired-end	tissue culture shoot	68488844	65262184	13.0524	0.9986
PRJNA1290315	SAMN50092974	SRR34656358	SMI_AM	PI195185	Illumina paired-end	tissue culture shoot	64234082	61153166	12.2306	0.9988
PRJNA1290315	SAMN50092975	SRR34656347	SMI_AP	PI473175	Illumina paired-end	tissue culture shoot	50276410	47529346	9.50587	0.9989
PRJNA1290315	SAMN50092976	SRR34656336	SMI_AQ	PI473362	Illumina paired-end	tissue culture shoot	52698428	49658258	9.93165	0.9986
PRJNA1290315	SAMN50092977	SRR34656325	SMI_AS	PI473525	Illumina paired-end	leaf	99495742	96093384	19.2187	0.9984
PRJNA1290315	SAMN50092978	SRR34656314	SMI_AT	PI498125	Illumina paired-end	leaf	93777984	90053148	18.0106	0.9982
PRJNA1290315	SAMN50092979	SRR34656408	SMI_AV	PI498128	Illumina paired-end	leaf	103667020	99687034	19.9374	0.9982
PRJNA1290315	SAMN50092980	SRR34656400	SMI_AY	PI498122	Illumina paired-end	leaf	89403698	85671910	17.1344	0.9974
PRJNA1290315	SAMN50092981	SRR34656399	SMI_AZ	PI500034	Illumina paired-end	leaf	89585804	86235616	17.2471	0.9989
PRJNA1290315	SAMN50092982	SRR34656398	SMI_BA	PI500035	Illumina paired-end	leaf	77603944	74821186	14.9642	0.9987
PRJNA1290315	SAMN50092983	SRR34656397	SMI_BB	PI473363	Illumina paired-end	leaf	72705914	70134314	14.0269	0.9987
PRJNA1290315	SAMN50092984	SRR34656396	SMI_BC	PI545901	Illumina paired-end	leaf	79962406	77221376	15.4443	0.9985
PRJNA1290315	SAMN50092985	SRR34656395	SMI_BD	PI558100	Illumina paired-end	leaf	100255562	96550484	19.3101	0.9986
PRJNA1290315	SAMN50092986	SRR34656394	SMI_BE	PI558099	Illumina paired-end	leaf	108530384	104909890	20.982	0.9989
PRJNA1290315	SAMN50092987	SRR34656393	SMI_BF	PI545902	Illumina paired-end	leaf	102745058	99232382	19.8465	0.9987
PRJNA1290315	SAMN50092988	SRR34656392	SMI_BK	PI500038	Illumina paired-end	tissue culture shoot	93964644	90197752	18.0396	0.9987
PRJNA1290315	SAMN50092989	SRR34656390	SMI_BL	PI545905	Illumina paired-end	tissue culture shoot	48137440	45207416	9.04148	0.9986
PRJNA1290315	SAMN50092990	SRR34656389	SMI_BN	PI662320	Illumina paired-end	tissue culture shoot	83461808	80257760	16.0516	0.9985
PRJNA1290315	SAMN50092991	SRR34656388	SMI_BO	PI662318	Illumina paired-end	tissue culture shoot	46448518	43616832	8.72337	0.9986
PRJNA1290315	SAMN50092992	SRR34656387	SMI_BP	PI662317	Illumina paired-end	leaf	101965250	98156112	19.6312	0.9988
PRJNA1290315	SAMN50092993	SRR34656386	SMI_BV	PI208866	Illumina paired-end	tissue culture shoot	69099340	65475946	13.0952	0.9986
PRJNA1290315	SAMN50092994	SRR34656385	SMI_BW	PI218223	Illumina paired-end	leaf	96412606	92842674	18.5685	0.9986
PRJNA1290315	SAMN50092995	SRR34656384	SMI_BX	PI662309	Illumina paired-end	leaf	91155384	87839554	17.5679	0.9981
PRJNA1290315	SAMN50092996	SRR34656383	SMI_BY	PI662314	Illumina paired-end	leaf	69076600	66623314	13.3247	0.9988
PRJNA1290315	SAMN50092997	SRR34656382	SMI_BZ	PI265575	Illumina paired-end	leaf	110135262	106054384	21.2109	0.9987
PRJNA1290315	SAMN50092998	SRR34656381	SMI_CA	PI662313	Illumina paired-end	leaf	87864256	84434304	16.8869	0.9985
PRJNA1290315	SAMN50092999	SRR34656379	SMI_CC	PI310979	Illumina paired-end	leaf	91964094	88663544	17.7327	0.9977
PRJNA1290315	SAMN50093000	SRR34656378	SMI_CD	PI662315	Illumina paired-end	leaf	98634572	95310612	19.0621	0.9988
PRJNA1290315	SAMN50093001	SRR34656377	SMI_CE	PI597756	Illumina paired-end	leaf	102230566	98748578	19.7497	0.9988
PRJNA1290315	SAMN50093002	SRR34656376	SMI_CF	PI320320	Illumina paired-end	leaf	98862790	95162734	19.0325	0.9987
PRJNA1290315	SAMN50093003	SRR34656375	SMI_CH	PI218222	Illumina paired-end	leaf	91358150	88126056	17.6252	0.9978
PRJNA1290315	SAMN50093004	SRR34656374	SMI_CI	PI218224	Illumina paired-end	tissue culture shoot	56960840	54189698	10.8379	0.9988
PRJNA1290315	SAMN50093005	SRR34656373	SMI_CK	PI218226	Illumina paired-end	leaf	88057058	84903990	16.9808	0.9985
PRJNA1290315	SAMN50093006	SRR34656372	SMI_CL	PI275150	Illumina paired-end	leaf	76642002	73603146	14.7206	0.9986
PRJNA1290315	SAMN50093007	SRR34656371	SMI_CM	PI275151	Illumina paired-end	leaf	72400742	69372470	13.8745	0.9985
PRJNA1290315	SAMN50093008	SRR34656370	SMI_CN	PI320313	Illumina paired-end	leaf	83570202	80311460	16.0623	0.9961
PRJNA1290315	SAMN50093009	SRR34656368	SMI_CO	PI320316	Illumina paired-end	leaf	123464292	119301396	23.8603	0.9983
PRJNA1290315	SAMN50093010	SRR34656367	SMI_CP	PI473174	Illumina paired-end	leaf	98180136	94608020	18.9216	0.9984
PRJNA1290315	SAMN50093011	SRR34656366	SMI_CR	PI500032	Illumina paired-end	leaf	75201282	72329080	14.4658	0.997
PRJNA1290315	SAMN50093012	SRR34656365	SMI_CS	PI500037	Illumina paired-end	leaf	81047446	78054650	15.6109	0.9985
PRJNA1290315	SAMN50093013	SRR34656364	SMI_CU	PI500040	Illumina paired-end	tissue culture shoot	55692130	52925416	10.5851	0.9988
PRJNA1290315	SAMN50093014	SRR34656363	SMI_CW	PI320305	Illumina paired-end	leaf	92607942	89016946	17.8034	0.9986
PRJNA1290315	SAMN50093015	SRR34656362	SMI_CX	PI458353	Illumina paired-end	leaf	110189342	106213388	21.2427	0.9982
PRJNA1290315	SAMN50093016	SRR34656361	SMI_DB	PI458357	Illumina paired-end	leaf	96261772	92630526	18.5261	0.9982
PRJNA1290315	SAMN50093017	SRR34656360	SMI_DD	PI545904	Illumina paired-end	leaf	141791530	137079044	27.4158	0.9965
PRJNA1290315	SAMN50093018	SRR34656359	SMI_DE	PI565075	Illumina paired-end	leaf	90231614	86953128	17.3906	0.9986
PRJNA1290315	SAMN50093019	SRR34656357	SMI_DF	PI500064	Illumina paired-end	leaf	113408132	109347782	21.8696	0.9985
PRJNA1290315	SAMN50093020	SRR34656356	SMI_DH	PI500044	Illumina paired-end	tissue culture shoot	100808946	96913686	19.3827	0.9984
PRJNA1290315	SAMN50093021	SRR34656355	SMI_DI	PI498121	Illumina paired-end	leaf	118460328	114254820	22.851	0.9964
PRJNA1290315	SAMN50093022	SRR34656354	SMI_DJ	PI320311	Illumina paired-end	leaf	92108374	88640684	17.7281	0.9986
PRJNA1290315	SAMN50093023	SRR34656353	SMI_DO	PI597757	Illumina paired-end	tissue culture shoot	76148896	72453954	14.4908	0.9991
PRJNA1290315	SAMN50093024	SRR34656352	SMI_DT	PI545884	Illumina paired-end	tissue culture shoot	100849206	96850330	19.3701	0.9976
PRJNA1290315	SAMN50093025	SRR34656351	SMI_DW	PI473170	Illumina paired-end	tissue culture shoot	81760346	78737320	15.7475	0.9983
PRJNA1290315	SAMN50093026	SRR34656350	SMI_DX	PI473173	Illumina paired-end	tissue culture shoot	78729768	75728716	15.1457	0.999
PRJNA1290315	SAMN50093027	SRR34656349	SMI_DY	PI473177	Illumina paired-end	tissue culture shoot	112667686	108588480	21.7177	0.9982
PRJNA1290315	SAMN50093028	SRR34656348	SMI_EA	PI662316	Illumina paired-end	tissue culture shoot	73849334	70877942	14.1756	0.999
PRJNA1290315	SAMN50093029	SRR34656346	SMI_EB	PI595505	Illumina paired-end	tissue culture shoot	90919190	87099584	17.4199	0.9985
PRJNA1290315	SAMN50093030	SRR34656345	SMI_ED	PI458356	Illumina paired-end	tissue culture shoot	75895320	73091870	14.6184	0.9985
PRJNA1290315	SAMN50093031	SRR34656344	SMI_EG	PI653810	Illumina paired-end	tissue culture shoot	100594078	96888196	19.3776	0.9985
PRJNA1290315	SAMN50093032	SRR34656343	SMI_EH	PI595506	Illumina paired-end	tissue culture shoot	378314308	363096492	72.6193	0.998478
PRJNA1290315	SAMN50093033	SRR34656342	SMI_AD	PI458355	Illumina paired-end	leaf	98139276	94949196	18.9898	0.996
PRJNA1290315	SAMN50093034	SRR34656341	SMI_AE	PI320309	Illumina paired-end	leaf	63668918	61600122	12.32	0.9951
PRJNA1290315	SAMN50093035	SRR34656340	SMI_AF	PI320306	Illumina paired-end	leaf	96603080	93094664	18.6189	0.9959
PRJNA1290315	SAMN50093036	SRR34656339	SMI_AH	PI320307	Illumina paired-end	leaf	73116534	70920690	14.1841	0.9947
PRJNA1290315	SAMN50093037	SRR34656338	SMI_AI	PI320317	Illumina paired-end	leaf	59070638	56712078	11.3424	0.9934
PRJNA1290315	SAMN50093038	SRR34656337	SMI_AK	PI473167	Illumina paired-end	leaf	52505018	50577116	10.1154	0.9959
PRJNA1290315	SAMN50093039	SRR34656335	SMI_AN	PI473178	Illumina paired-end	leaf	61744874	59807654	11.9615	0.9958
PRJNA1290315	SAMN50093040	SRR34656334	SMI_AO	PI473179	Illumina paired-end	leaf	90520976	87094954	17.419	0.9959
PRJNA1290315	SAMN50093041	SRR34656333	SMI_AU	PI498127	Illumina paired-end	leaf	66094732	63735558	12.7471	0.9956
PRJNA1290315	SAMN50093042	SRR34656332	SMI_AW	PI500033	Illumina paired-end	leaf	90264344	86669294	17.3339	0.9945
PRJNA1290315	SAMN50093043	SRR34656331	SMI_AX	PI498124	Illumina paired-end	leaf	63009292	60938994	12.1878	0.9957
PRJNA1290315	SAMN50093044	SRR34656330	SMI_BG	PI558097	Illumina paired-end	leaf	75069772	72761196	14.5522	0.9955
PRJNA1290315	SAMN50093045	SRR34656329	SMI_BH	PI500036	Illumina paired-end	leaf	65959834	63990050	12.798	0.995
PRJNA1290315	SAMN50093046	SRR34656328	SMI_BI	PI558098	Illumina paired-end	leaf	129453492	125184030	25.0368	0.996
PRJNA1290315	SAMN50093047	SRR34656327	SMI_BM	PI558101	Illumina paired-end	leaf	92147998	89155880	17.8312	0.9954
PRJNA1290315	SAMN50093048	SRR34656326	SMI_BQ	PI320315	Illumina paired-end	leaf	68627260	66673174	13.3346	0.9953
PRJNA1290315	SAMN50093049	SRR34656324	SMI_BR	PI662307	Illumina paired-end	leaf	50756656	48865152	9.77303	0.9938
PRJNA1290315	SAMN50093050	SRR34656323	SMI_BS	PI631211	Illumina paired-end	leaf	46818472	45074280	9.01486	0.9941
PRJNA1290315	SAMN50093051	SRR34656322	SMI_BT	PI631226	Illumina paired-end	leaf	57893700	56046330	11.2093	0.996
PRJNA1290315	SAMN50093052	SRR34656321	SMI_BU	PI320319	Illumina paired-end	leaf	59828106	57724610	11.5449	0.9955
PRJNA1290315	SAMN50093053	SRR34656320	SMI_CB	PI265881	Illumina paired-end	leaf	65542048	63293358	12.6587	0.9959
PRJNA1290315	SAMN50093054	SRR34656319	SMI_CG	PI558218	Illumina paired-end	leaf	67372412	65233306	13.0467	0.9959
PRJNA1290315	SAMN50093055	SRR34656318	SMI_CJ	PI218225	Illumina paired-end	leaf	59309908	57589526	11.5179	0.9961
PRJNA1290315	SAMN50093056	SRR34656317	SMI_CQ	PI498126	Illumina paired-end	leaf	66395800	63907394	12.7815	0.9962
PRJNA1290315	SAMN50093057	SRR34656316	SMI_CT	PI500039	Illumina paired-end	leaf	56131758	54149550	10.8299	0.9954
PRJNA1290315	SAMN50093058	SRR34656315	SMI_CV	PI195200	Illumina paired-end	leaf	38504106	37203376	7.44068	0.9957
PRJNA1290315	SAMN50093059	SRR34656313	SMI_CY	PI473168	Illumina paired-end	leaf	80183864	77327288	15.4655	0.9954
PRJNA1290315	SAMN50093060	SRR34656312	SMI_CZ	PI595508	Illumina paired-end	leaf	122108794	117926538	23.5853	0.9944
PRJNA1290315	SAMN50093061	SRR34656311	SMI_DA	PI595399	Illumina paired-end	leaf	55066456	52939418	10.5879	0.9956
PRJNA1290315	SAMN50093062	SRR34656310	SMI_DC	PI320318	Illumina paired-end	tissue culture shoot	77371912	74729454	14.9459	0.9939
PRJNA1290315	SAMN50093063	SRR34656309	SMI_DK	PI473169	Illumina paired-end	leaf	73088290	70416616	14.0833	0.9944
PRJNA1290315	SAMN50093064	SRR34656308	SMI_DL	PI500041	Illumina paired-end	leaf	70300898	68060794	13.6122	0.9957
PRJNA1290315	SAMN50093065	SRR34656307	SMI_DM	PI558220	Illumina paired-end	leaf	115906910	112235954	22.4472	0.9939
PRJNA1290315	SAMN50093066	SRR34656306	SMI_DN	PI595511	Illumina paired-end	leaf	52556520	50875994	10.1752	0.9959
PRJNA1290315	SAMN50093067	SRR34656305	SMI_DP	PI631212	Illumina paired-end	leaf	65249316	63174012	12.6348	0.995
PRJNA1290315	SAMN50093068	SRR34656304	SMI_DQ	PI662311	Illumina paired-end	leaf	71546254	69014684	13.8029	0.9943
PRJNA1290315	SAMN50093069	SRR34656407	SMI_DR	PI662312	Illumina paired-end	leaf	89492626	86654844	17.331	0.9959
PRJNA1290315	SAMN50093070	SRR34656406	SMI_DS	PI662319	Illumina paired-end	leaf	62417398	60449588	12.0899	0.9965
PRJNA1290315	SAMN50093071	SRR34656405	SMI_DU	PI320314	Illumina paired-end	leaf	105936590	102627240	20.5254	0.9953
PRJNA1290315	SAMN50093072	SRR34656404	SMI_DV	PI458358	Illumina paired-end	leaf	90172894	87256676	17.4513	0.9942
PRJNA1290315	SAMN50093073	SRR34656403	SMI_DZ	PI498123	Illumina paired-end	leaf	65831080	63531634	12.7063	0.9962
PRJNA1290315	SAMN50093074	SRR34656402	SMI_EC	PI320304	Illumina paired-end	leaf	102538380	99255340	19.8511	0.9964
PRJNA1290315	SAMN50093075	SRR34656401	SMI_EE	PI473172	Illumina paired-end	leaf	77214414	74516924	14.9034	0.9965
PRJNA1290315	SAMN50093253	SRR34656007	MCD_AN_ONT	PI595506	Oxford Nanopore Technologies full length cDNA	leaf	30160000	30160000	n/a	n/a
PRJNA1290315	SAMN50093254	SRR34656006	MCD_AO_ONT	PI595506	Oxford Nanopore Technologies full length cDNA	stem	26130000	26130000	n/a	n/a
PRJNA1290315	SAMN50093255	SRR34656005	MCD_AP_ONT	PI595506	Oxford Nanopore Technologies full length cDNA	open flower	16020000	16020000	n/a	n/a
PRJNA1290315	SAMN50093256	SRR34656004	MCD_AQ_ONT	PI595506	Oxford Nanopore Technologies full length cDNA	root	30290000	30290000	n/a	n/a
PRJNA1290315	SAMN50093257	SRR34656003	MCD_AR_ONT	PI595506	Oxford Nanopore Technologies full length cDNA	stolon	12002211	12002211	n/a	n/a
PRJNA1290315	SAMN50093258	SRR34656002	MCD_AS_ONT	PI595506	Oxford Nanopore Technologies full length cDNA	tuber (flesh and peel)	12760000	12760000	n/a	n/a
PRJNA1290315	SAMN50093258	SRR34656001	MCD_AS_02_ONT	PI595506	Oxford Nanopore Technologies full length cDNA	tuber (flesh and peel)	11480000	11480000	n/a	n/a
PRJNA1290315	SAMN49948845	SRR34526951	MCD_AH	PI595506	Hi-C (Illumina paired-end)	leaf	133215053	133215053	n/a	n/a
PRJNA1290315	SAMN49948845	SRR34526950	MCD_AI	PI595506	Hi-C (Illumina paired-end)	leaf	162349611	162349611	n/a	n/a
PRJNA1290315	SAMN49948846	SRR34526949	MCD_AT	PI595506	PacBio HiFi single-end	leaf	5741676	1992115	53.1915	0.9999
