# Supplementary material for: Building genomic resources to facilitate the study and use of Solanum microdontum, a wild relative of cultivated potato
Source: G3 (Bethesda). 2025 Oct 23;16(1):jkaf253. doi: 10.1093/g3journal/jkaf253 (PMC12774605; doi:10.1093/g3journal/jkaf253)
Supplement: jkaf253_Supplementary_Data [file jkaf253_supplementary_data.zip › Supplemental_Table_3_G3-2025-406174.xlsx]

## Sheet: TableS3
Supplementary Table S3: S. microdontum genome annotation BUSCO scores
Class of BUSCO	Genome	Annotation
	Assembly	Working models	High confidence models	Representative HC models
Complete BUSCOs	1,599 (99.1%)	1,478 (91.6%)	1,472 (91.2%)	1,463 (90.6%)
Complete and single-copy BUSCOs (S)	1,527 (94.6%)	813 (50.4%)	808 (50.1%)	1,395 (86.4%)
Complete and duplicated BUSCOs (D)	72 (4.5%)	665 (41.2%)	664 (41.1%)	68 (4.2%)
Fragmented BUSCOs (F)	4 (0.2%)	104 (6.4%)	103 (6.4%)	109 (6.8%)
Missing BUSCOs (M)	11 (0.7%)	32 (2.0%)	39 (2.4%)	42 (2.6%)
Total BUSCOs searched	1614	1614	1614	1614
(BUSCO v5.4.3 with embryophyta_odb10)
