# Supplementary material for: Building genomic resources to facilitate the study and use of Solanum microdontum, a wild relative of cultivated potato
Source: G3 (Bethesda). 2025 Oct 23;16(1):jkaf253. doi: 10.1093/g3journal/jkaf253 (PMC12774605; doi:10.1093/g3journal/jkaf253)
Supplement: jkaf253_Supplementary_Data [file jkaf253_supplementary_data.zip › Supplemental_Table_4_G3-2025-406174.xlsx]

## Sheet: TableS4
Supplementary Table S4: Quality statistics for genomes used in GENESPACE
Species	Genome version	Repository	Publication	DOI	Number of sequences	Assembly length (bp)	Min contig length (bp)	N50 (bp)	Number of N's
S_bulbocastanum	11H21 v1	NCBI	Hosaka 2024, G3: A de novo genome assembly of Solanum bulbocastanum Dun., a Mexican diploid species reproductively isolated from the A-genome species, including cultivated potatoes	https://doi.org/10.1093/g3journal/jkae080	1631	737653378	1000	52534229	163460
S_candolleanum	v1.0	SpudDB	n/a	n/a	1065	699864127	10115	55398039	590500
S_chacoense	M6 v5.0	SpudDB	n/a	n/a	533	676284973	10473	53122106	299600
S_commersonii	v5.2	NCBI	Aversano et al 2015, The Plant cell: The Solanum commersonii Genome Sequence Provides Insights into Adaptation to Stress Conditions and Genome Evolution of Wild Potato Relatives	https://doi.org/10.1105/tpc.114.135954	489	731617963	2001	58916735	204000
S_etuberosum	PG 0019 v1.0	Potato Database	Tang et al 2022, Nature: Genome evolution and diversity of wild and cultivated potatoes	https://doi.org/10.1038/s41586-022-04822-x	13	684563641	12528365	58488985	441500
S_microdontum	v1.0	n/a	n/a	n/a	333	772092446	50214	57971928	8400
S_pinnatisectum	v1.0	NCBI	Shen et al 2024, Frontiers in Genetics: Genome-wide identification analysis in wild-type Solanum pinnatisectum reveals some genes defending against Phytophthora infestans	https://doi.org/10.3389/fgene.2024.1379784	140	664135451	10532	49171345	19900
S_verrucosum	v5.1	NCBI	Hosaka 2022, G3: A de novo genome assembly of Solanum verrucosum Schlechtendal, a Mexican diploid species geographically isolated from other diploid A-genome species of potato relatives	https://doi.org/10.1093/g3journal/jkac166	12	683977243	45502451	55551619	326500
S_tuberosum	DM v6.1	SpudDB	Pham et al 2020, GigaScience: Construction of a chromosome-scale long-read reference genome assembly for potato	https://doi.org/10.1093/gigascience/giaa100	288	741585035	10000	59670755	88500
