# Supplementary material for: Building genomic resources to facilitate the study and use of Solanum microdontum, a wild relative of cultivated potato
Source: G3 (Bethesda). 2025 Oct 23;16(1):jkaf253. doi: 10.1093/g3journal/jkaf253 (PMC12774605; doi:10.1093/g3journal/jkaf253)
Supplement: jkaf253_Supplementary_Data [file jkaf253_supplementary_data.zip › Supplemental_Table_5_G3-2025-406174.xlsx]

## Sheet: TableS5
Supplementary Table S5: Genome size estimates for three S. microdontum accessions
Sample ID	DNA content (pg/2C)	St. Dev
PI310979	1.6371	0.0341786
PI458355	1.26893	0.0184815
PI498123	1.91328	0.045339
