# Supplementary material for: Building genomic resources to facilitate the study and use of Solanum microdontum, a wild relative of cultivated potato
Source: G3 (Bethesda). 2025 Oct 23;16(1):jkaf253. doi: 10.1093/g3journal/jkaf253 (PMC12774605; doi:10.1093/g3journal/jkaf253)
Supplement: jkaf253_Supplementary_Data [file jkaf253_supplementary_data.zip › Supplemental_Table_6_G3-2025-406174.xlsx]

## Sheet: TableS6
Supplementary Table S6: S. microdontum genome assembly at various stages of filtering
Version	Number of sequences	Assembly length (bp)	N50 (bp)	BUSCO
draft	571	778965393	40218693	C:99.1%[S:94.7%,D:4.4%],F:0.2%,M:0.7%,n:1614
scaffolded	505	778973893	57584205	C:99.1%[S:94.7%,D:4.4%],F:0.2%,M:0.7%,n:1614
manually corrected	505	778973893	57971928	C:99.1%[S:94.7%,D:4.4%],F:0.2%,M:0.7%,n:1614
filtered out contigs <50kb	333	772092446	57971928	C:99.1%[S:94.7%,D:4.4%],F:0.2%,M:0.7%,n:1614
