# Supplementary material for: Building genomic resources to facilitate the study and use of Solanum microdontum, a wild relative of cultivated potato
Source: G3 (Bethesda). 2025 Oct 23;16(1):jkaf253. doi: 10.1093/g3journal/jkaf253 (PMC12774605; doi:10.1093/g3journal/jkaf253)
Supplement: jkaf253_Supplementary_Data [file jkaf253_supplementary_data.zip › Supplemental_Table_7_G3-2025-406174.xlsx]

## Sheet: TableS7
Supplementary Table S7: Repetitive sequence content
Class	Number of elements	Length occupied (bp)	Percentage of total assembly length
Retroelements	233453	248550116	0.3219
DNA transposons	82586	28148107	0.0365
Rolling Circles	8484	2662981	0.0034
Unclassified interspersed repeats	808110	213734667	0.2768
Small RNA	11828	10088351	0.0131
Satellites	538	695979	0.0009
Simple repeats	4570	561676	0.0007
Low complexity	349	94178	0.0001
