# Supplementary material for: Building genomic resources to facilitate the study and use of Solanum microdontum, a wild relative of cultivated potato
Source: G3 (Bethesda). 2025 Oct 23;16(1):jkaf253. doi: 10.1093/g3journal/jkaf253 (PMC12774605; doi:10.1093/g3journal/jkaf253)
Supplement: jkaf253_Supplementary_Data [file jkaf253_supplementary_data.zip › Supplemental_Table_8_G3-2025-406174.xlsx]

## Sheet: TableS8
Supplementary Table S8: Genic content
	Working models	High confidence models	Representative HC models
Number of Gene Models	69964	63256	37324
Maximum Transcript Length (bp)	17337	15708	15708
Maximum CDS Length (bp)	16386	15297	15297
Average Transcript Length (bp)	1731.81	1844.58	1549.39
Average CDS Length (bp)	1145.76	1200.5	1185.75
Average Exon Length (bp)	330.31	332.27	324.05
Average Intron Length (bp)	643.85	640.1	631.62
Single Exon Transcripts	20258	15362	15144
