# Supplementary material for: Building genomic resources to facilitate the study and use of Solanum microdontum, a wild relative of cultivated potato
Source: G3 (Bethesda). 2025 Oct 23;16(1):jkaf253. doi: 10.1093/g3journal/jkaf253 (PMC12774605; doi:10.1093/g3journal/jkaf253)
Supplement: jkaf253_Supplementary_Data [file jkaf253_supplementary_data.zip › Supplemental_Table_9_G3-2025-406174.xlsx]

## Sheet: TableS9
Supplementary Table S9: Extensive De Novo TE Annotator (EDTA) results
Class	Subclass	Count	Length occupied (bp)	Percentage of assembly length
Line	--	--	--	--
	L1	15870	7221666	0.0094
	RTE	2355	597500	0.0008
LTR	--	--	--	--
	Copia	28884	24493602	0.0317
	Gypsy	124004	106296905	0.1377
	unknown	253427	170121311	0.2203
TIR	--	--	--	--
	CACTA	20600	6234762	0.0081
	Mutator	75914	22857723	0.0296
	PIF_Harbinger	23177	7532159	0.0098
	Tc1_Mariner	37737	8219724	0.0106
	hAT	32805	11983147	0.0155
nonTIR	--	--	--	--
	helitron	113780	41015624	0.0531
	repeat_fragment	15893	2816338	0.0036
TOTAL		744506	409390461	0.5302
